# Supplementary material for: The Role of NLRP3 in Regulation of Antimicrobial Peptides and Estrogen Signaling in UPEC-Infected Bladder Epithelial Cells
Source: Cells. 2023 Sep 18;12(18):2298. doi: 10.3390/cells12182298 (PMC10526908; doi:10.3390/cells12182298)
Supplement: Supplementary file 1 [file cells-12-02298-s001.zip]

Archive with 1 entries (1 files):
- Supplementary Tabels.xlsx
