# Supplementary material for: The Role of NLRP3 in Regulation of Antimicrobial Peptides and Estrogen Signaling in UPEC-Infected Bladder Epithelial Cells
Source: Cells. 2023 Sep 18;12(18):2298. doi: 10.3390/cells12182298 (PMC10526908; doi:10.3390/cells12182298)
Supplement: Supplementary file 1 [file cells-12-02298-s001.zip › Supplementary Tabels.xlsx]

## Sheet: Supplementary Table S1
Gene Symbol	FC ([Cas9 CFT073] vs [Cas9 unstimulated])	FC ([NLRP3 gRNA CFT073] vs [NLRP3 gRNA unstimulated ])	Description
HMBOX1	235.404	17.7858	Homo sapiens homeobox containing 1 (HMBOX1), transcript variant 2, mRNA [NM_001135726]
LRRC2	200.13	15.9378	Homo sapiens leucine rich repeat containing 2 (LRRC2), mRNA [NM_024512]
GPR182	154.437	15.4772	Homo sapiens G protein-coupled receptor 182 (GPR182), mRNA [NM_007264]
KRT79	137.845	12.2329	keratin 79 [Source:HGNC Symbol;Acc:HGNC:28930] [ENST00000546453]
CD86	115.974	13.0797	Homo sapiens CD86 molecule (CD86), transcript variant 2, mRNA [NM_006889]
BICC1	110.012	10.9881	BicC family RNA binding protein 1 [Source:HGNC Symbol;Acc:HGNC:19351] [ENST00000373886]
GPR179	101.316	18.1556	Homo sapiens G protein-coupled receptor 179 (GPR179), mRNA [NM_001004334]
RPA4	80.0542	9.1886	Homo sapiens replication protein A4 (RPA4), mRNA [NM_013347]
ANGPTL4	74.0062	391.417	Homo sapiens angiopoietin like 4 (ANGPTL4), transcript variant 3, mRNA [NM_001039667]
CASC15	62.9594	5.58769	Homo sapiens cancer susceptibility 15 (CASC15), long non-coding RNA [NR_015410]
INMT	56.7061		Homo sapiens indolethylamine N-methyltransferase (INMT), transcript variant 1, mRNA [NM_006774]
PPP6R1	49.0227	5.56314	Homo sapiens protein phosphatase 6 regulatory subunit 1 (PPP6R1), mRNA [NM_014931]
SPEN	44.056	3.66588	Homo sapiens spen family transcriptional repressor (SPEN), mRNA [NM_015001]
JAKMIP2	39.1357		Homo sapiens janus kinase and microtubule interacting protein 2 (JAKMIP2), transcript variant 3, mRNA [NM_014790]
OR52E8	28.9708	3.52105	Homo sapiens olfactory receptor family 52 subfamily E member 8 (OR52E8), mRNA [NM_001005168]
PIK3R5	28.2704	4.11369	Homo sapiens phosphoinositide-3-kinase regulatory subunit 5 (PIK3R5), transcript variant 2, mRNA [NM_014308]
SLC10A1	26.4172		Homo sapiens solute carrier family 10 member 1 (SLC10A1), mRNA [NM_003049]
RALYL	24.8019		Homo sapiens RALY RNA binding protein like (RALYL), transcript variant 3, mRNA [NM_173848]
EGLN3	24.4176	25.2812	Homo sapiens egl-9 family hypoxia inducible factor 3 (EGLN3), transcript variant 2, mRNA [NM_001308103]
ANKRD37	24.3617	37.4062	Homo sapiens ankyrin repeat domain 37 (ANKRD37), mRNA [NM_181726]
SLC4A8	23.0843		solute carrier family 4 member 8 [Source:HGNC Symbol;Acc:HGNC:11034] [ENST00000547697]
MAGEB6	21.9966	2.92165	Homo sapiens MAGE family member B6 (MAGEB6), mRNA [NM_173523]
WNT2B	21.0253	5.58075	Homo sapiens Wnt family member 2B (WNT2B), transcript variant WNT-2B1, mRNA [NM_004185]
OR52I2	19.9503		Homo sapiens olfactory receptor family 52 subfamily I member 2 (OR52I2), mRNA [NM_001005170]
MUC6	19.5397		mucin 6, oligomeric mucus/gel-forming [Source:HGNC Symbol;Acc:HGNC:7517] [ENST00000627256]
FAM216B	18.9683		Homo sapiens family with sequence similarity 216 member B (FAM216B), transcript variant 2, mRNA [NM_182508]
VPS18	18.4386	2.50158	Homo sapiens VPS18 core subunit of CORVET and HOPS complexes (VPS18), mRNA [NM_020857]
TBX20	16.7579		Homo sapiens T-box 20 (TBX20), transcript variant 2, mRNA [NM_001166220]
XAGE-4	16.4101	4.18354	PREDICTED: Homo sapiens XAGE-4 protein (XAGE-4), misc_RNA [XR_001755743]
ZCCHC13	16.2361	2.19642	zinc finger CCHC-type containing 13 [Source:HGNC Symbol;Acc:HGNC:31749] [ENST00000339534]
PABPC1L2B-AS1	13.3082		Homo sapiens PABPC1L2B antisense RNA 1 (head to head) (PABPC1L2B-AS1), long non-coding RNA [NR_110398]
SNORA75	13.2291	2.8707	Homo sapiens small nucleolar RNA, H/ACA box 75 (SNORA75), small nucleolar RNA [NR_002921]
SCARNA22	12.7627		AGENCOURT_10609207 NIH_MGC_126 Homo sapiens cDNA clone IMAGE:6727460 5', mRNA sequence [BU955376]
PWRN1	11.9908		Homo sapiens Prader-Willi region non-protein coding RNA 1 (PWRN1), long non-coding RNA [NR_026646]
SLC51B	11.5542	2.70032	Homo sapiens solute carrier family 51 beta subunit (SLC51B), mRNA [NM_178859]
TJP2	11.2812	6.21136	tight junction protein 2 [Source:HGNC Symbol;Acc:HGNC:11828] [ENST00000377259]
MID1	11.2086		Homo sapiens midline 1 (MID1), transcript variant 9, mRNA [NM_001193281]
GCSIR	10.8738	3.07885	Homo sapiens uncharacterized LOC151484 (LOC151484), long non-coding RNA [NR_038238]
ASAP1-IT1	10.7707	7.75172	Homo sapiens ASAP1 intronic transcript 1 (ASAP1-IT1), long non-coding RNA [NR_002765]
BACH1-IT3	10.588		Homo sapiens BACH1 intronic transcript 3 (BACH1-IT3), long non-coding RNA [NR_146594]
RNVU1-18	10.2257	5.35973	Homo sapiens RNA, variant U1 small nuclear 18 (RNVU1-18), small nuclear RNA [NR_004400]
IL4R	10.2235	4.66574	Homo sapiens interleukin 4 receptor (IL4R), transcript variant 4, mRNA [NM_001257407]
DAPK1-IT1	9.8805	11.2571	Homo sapiens DAPK1 intronic transcript 1 (DAPK1-IT1), long non-coding RNA [NR_146781]
DDIT4	9.2737	20.1935	Homo sapiens DNA damage inducible transcript 4 (DDIT4), mRNA [NM_019058]
AFDN-DT	9.21547	12.0853	Homo sapiens AFDN divergent transcript (AFDN-DT), long non-coding RNA [NR_027906]
ZP1	9.10479	32.1004	Homo sapiens zona pellucida glycoprotein 1 (ZP1), mRNA [NM_207341]
FMN1	8.98036		Homo sapiens formin 1 (FMN1), transcript variant 3, mRNA [NM_001277314]
KCNIP1	8.79741		Homo sapiens potassium voltage-gated channel interacting protein 1 (KCNIP1), transcript variant 1, mRNA [NM_001034837]
CCNA1	8.76903		Homo sapiens cyclin A1 (CCNA1), transcript variant 1, mRNA [NM_003914]
NFIA	8.57979	6.58021	nuclear factor I A [Source:HGNC Symbol;Acc:HGNC:7784] [ENST00000603233]
OR5H14	8.49749		Homo sapiens olfactory receptor family 5 subfamily H member 14 (OR5H14), mRNA [NM_001005514]
TDRD6	8.47634		Homo sapiens tudor domain containing 6 (TDRD6), transcript variant 1, mRNA [NM_001010870]
GPR17	8.45314		Homo sapiens mRNA; cDNA DKFZp686M18273 (from clone DKFZp686M18273); complete cds. [BX538082]
CISH	8.16036		Homo sapiens cytokine inducible SH2 containing protein (CISH), transcript variant 2, mRNA [NM_145071]
DAAM2	8.10534		PREDICTED: Homo sapiens dishevelled associated activator of morphogenesis 2 (DAAM2), transcript variant X6, mRNA [XM_006715042]
AOPEP	8.004	6.67532	PREDICTED: Homo sapiens chromosome 9 open reading frame 3 (C9orf3), transcript variant X26, mRNA [XM_011519130]
FTO	7.99497		Homo sapiens FTO alpha-ketoglutarate dependent dioxygenase (FTO), transcript variant 11, mRNA [NM_001363905]
RNGTT	7.98801	2.80343	RNA guanylyltransferase and 5'-phosphatase [Source:HGNC Symbol;Acc:HGNC:10073] [ENST00000627296]
TNFSF8	7.96415		Homo sapiens TNF superfamily member 8 (TNFSF8), transcript variant 1, mRNA [NM_001244]
SLC35E3	7.81238	6.12627	solute carrier family 35 member E3 [Source:HGNC Symbol;Acc:HGNC:20864] [ENST00000399333]
WDR33	7.78116		Homo sapiens WD repeat domain 33 (WDR33), transcript variant 1, mRNA [NM_018383]
NAALADL2	7.59608		N-acetylated alpha-linked acidic dipeptidase like 2 [Source:HGNC Symbol;Acc:HGNC:23219] [ENST00000495900]
FRMPD3	7.58258	3.25483	Homo sapiens FERM and PDZ domain containing 3 (FRMPD3), mRNA [NM_032428]
SLC47A1	7.49597		Homo sapiens solute carrier family 47 member 1 (SLC47A1), mRNA [NM_018242]
PTCHD4	7.48333		Homo sapiens patched domain containing 4 (PTCHD4), transcript variant 1, mRNA [NM_001013732]
PRR23D1	7.42221	3.6765	Homo sapiens proline rich 23 domain containing 1 (PRR23D1), mRNA [NM_001282479]
SHROOM3	7.20821		shroom family member 3 [Source:HGNC Symbol;Acc:HGNC:30422] [ENST00000644244]
AKAP9	7.18759	6.38315	A-kinase anchoring protein 9 [Source:HGNC Symbol;Acc:HGNC:379] [ENST00000394564]
TCAF2	7.12522	4.13171	Homo sapiens TRPM8 channel associated factor 2 (TCAF2), transcript variant 5, mRNA [NM_001365427]
DMRT1	7.09893	2.59076	Homo sapiens doublesex and mab-3 related transcription factor 1 (DMRT1), transcript variant 1, mRNA [NM_021951]
SMG7	7.06111	4.89138	SMG7 nonsense mediated mRNA decay factor [Source:HGNC Symbol;Acc:HGNC:16792] [ENST00000367538]
CA9	6.88182	13.5062	Homo sapiens carbonic anhydrase 9 (CA9), mRNA [NM_001216]
GREM2	6.69101		Homo sapiens gremlin 2, DAN family BMP antagonist (GREM2), mRNA [NM_022469]
OR6K6	6.66863		Homo sapiens olfactory receptor family 6 subfamily K member 6 (OR6K6), mRNA [NM_001005184]
NDRG1	6.63008	13.9786	Homo sapiens N-myc downstream regulated 1 (NDRG1), transcript variant 2, mRNA [NM_006096]
FAM177B	6.58401	2.48919	Homo sapiens family with sequence similarity 177 member B (FAM177B), transcript variant 1, mRNA [NM_207468]
CXCL8	6.58261	6.09345	C-X-C motif chemokine ligand 8 [Source:HGNC Symbol;Acc:HGNC:6025] [ENST00000401931]
GKN2	6.52137		Homo sapiens gastrokine 2 (GKN2), mRNA [NM_182536]
H4C1	6.45059	6.36486	Homo sapiens histone cluster 1 H4 family member a (HIST1H4A), mRNA [NM_003538]
DDC	6.39791		Homo sapiens dopa decarboxylase (DDC), transcript variant 7, mRNA [NM_001242890]
FAM230G	6.31235		Homo sapiens family with sequence similarity 230 member G (FAM230G), long non-coding RNA [NR_136572]
DEPP1	6.25158	9.15507	DEPP1 autophagy regulator [Source:HGNC Symbol;Acc:HGNC:23355] [ENST00000298295]
DIP2C	6.15011	4.09274	disco interacting protein 2 homolog C [Source:HGNC Symbol;Acc:HGNC:29150] [ENST00000434695]
TCAF2	6.14878	9.88403	Homo sapiens TRPM8 channel associated factor 2 (TCAF2), transcript variant 2, mRNA [NM_173678]
EPPIN	6.13356	3.94038	epididymal peptidase inhibitor [Source:HGNC Symbol;Acc:HGNC:15932] [ENST00000409554]
ZNF154	6.0644		Homo sapiens zinc finger protein 154 (ZNF154), transcript variant 1, mRNA [NM_001085384]
PPFIA4	6.03588	12.6138	Homo sapiens PTPRF interacting protein alpha 4 (PPFIA4), transcript variant 1, mRNA [NM_001304331]
TTTY11	6.03244		Homo sapiens testis-specific transcript, Y-linked 11 (TTTY11), long non-coding RNA [NR_001548]
DHRS4L1	5.91107		Homo sapiens dehydrogenase/reductase 4 like 1 (DHRS4L1), transcript variant 1, mRNA [NM_001277864]
CCDC66	5.90037		Homo sapiens coiled-coil domain containing 66 (CCDC66), transcript variant 2, mRNA [NM_001012506]
ARSF	5.89765		Homo sapiens arylsulfatase F (ARSF), transcript variant 1, mRNA [NM_004042]
RAP1GAP	5.87263		Homo sapiens RAP1 GTPase activating protein (RAP1GAP), transcript variant 3, mRNA [NM_002885]
SYT2	5.87178		Homo sapiens synaptotagmin 2 (SYT2), transcript variant 1, mRNA [NM_177402]
ERN2	5.86293		Homo sapiens endoplasmic reticulum to nucleus signaling 2 (ERN2), transcript variant 2, mRNA [NM_001308220]
RPL23AP32	5.84408	5.68512	Homo sapiens ribosomal protein L23a pseudogene 32 (RPL23AP32), non-coding RNA [NR_002229]
TIE1	5.82424		Homo sapiens tyrosine kinase with immunoglobulin like and EGF like domains 1 (TIE1), transcript variant 1, mRNA [NM_005424]
ALDH1A2	5.81849		Homo sapiens aldehyde dehydrogenase 1 family member A2 (ALDH1A2), transcript variant 3, mRNA [NM_170697]
DDX4	5.75671		Homo sapiens DEAD-box helicase 4 (DDX4), transcript variant 3, mRNA [NM_001166533]
ODF3L2	5.74508	4.86811	Homo sapiens outer dense fiber of sperm tails 3 like 2 (ODF3L2), mRNA [NM_182577]
ALKBH3-AS1	5.67476		Homo sapiens ALKBH3 antisense RNA 1 (ALKBH3-AS1), long non-coding RNA [NR_038907]
CLYBL	5.6336		Homo sapiens citrate lyase beta like (CLYBL), transcript variant 2, non-coding RNA [NR_104592]
RUFY2	5.56189	4.42309	RUN and FYVE domain containing 2 [Source:HGNC Symbol;Acc:HGNC:19761] [ENST00000342616]
ITGAD	5.54657		Homo sapiens integrin subunit alpha D (ITGAD), transcript variant 1, mRNA [NM_001318185]
KLF12	5.51237	4.97988	Kruppel like factor 12 [Source:HGNC Symbol;Acc:HGNC:6346] [ENST00000472022]
AANAT	5.50883	2.27159	Homo sapiens aralkylamine N-acetyltransferase (AANAT), transcript variant 1, mRNA [NM_001166579]
RFX3	5.44571		regulatory factor X3 [Source:HGNC Symbol;Acc:HGNC:9984] [ENST00000381984]
MPL	5.39164		Homo sapiens MPL proto-oncogene, thrombopoietin receptor (MPL), mRNA [NM_005373]
SRRM2	5.39068	2.2979	Homo sapiens serine/arginine repetitive matrix 2 (SRRM2), mRNA [NM_016333]
NOG	5.38887	8.04581	noggin [Source:HGNC Symbol;Acc:HGNC:7866] [ENST00000332822]
SNHG12	5.38582	4.11263	Homo sapiens small nucleolar RNA host gene 12 (SNHG12), transcript variant 5, long non-coding RNA [NR_146384]
SNORD4B	5.38046	8.01636	Homo sapiens small nucleolar RNA, C/D box 4B (SNORD4B), small nucleolar RNA [NR_000009]
IL2RA	5.37471		Homo sapiens interleukin 2 receptor subunit alpha (IL2RA), transcript variant 1, mRNA [NM_000417]
CYP19A1	5.35871		Homo sapiens cytochrome P450 family 19 subfamily A member 1 (CYP19A1), transcript variant 4, mRNA [NM_001347249]
GRIN3A	5.3497		Homo sapiens glutamate ionotropic receptor NMDA type subunit 3A (GRIN3A), mRNA [NM_133445]
KRT24	5.32736		Homo sapiens keratin 24 (KRT24), mRNA [NM_019016]
WSCD2	5.32142		Homo sapiens WSC domain containing 2 (WSCD2), transcript variant 1, mRNA [NM_014653]
PRG1	5.31124	6.11489	Homo sapiens p53-responsive gene 1 (PRG1), long non-coding RNA [NR_026881]
RHOXF1	5.28228		Rhox homeobox family member 1 [Source:HGNC Symbol;Acc:HGNC:29993] [ENST00000217999]
KCNQ1OT1	5.247	4.44206	Homo sapiens KCNQ1 opposite strand/antisense transcript 1 (KCNQ1OT1), long non-coding RNA [NR_002728]
OR2H1	5.20558		Homo sapiens olfactory receptor family 2 subfamily H member 1 (OR2H1), transcript variant 2, mRNA [NM_030883]
NOTCH2	5.11361		notch receptor 2 [Source:HGNC Symbol;Acc:HGNC:7882] [ENST00000650638]
TXNDC8	5.10899	4.96252	Homo sapiens thioredoxin domain containing 8 (TXNDC8), transcript variant 4, mRNA [NM_001364963]
FAM106A	5.10082	3.78196	Homo sapiens family with sequence similarity 106 member A (FAM106A), mRNA [NM_024974]
ARHGAP44	5.06749		Homo sapiens Rho GTPase activating protein 44 (ARHGAP44), transcript variant 1, mRNA [NM_014859]
CD8B	5.05546		Homo sapiens CD8b molecule (CD8B), transcript variant 4, mRNA [NM_172102]
ITGAX	5.05173		Homo sapiens integrin subunit alpha X (ITGAX), transcript variant 2, mRNA [NM_000887]
HTR5A-AS1	5.0517		Homo sapiens HTR5A antisense RNA 1 (HTR5A-AS1), long non-coding RNA [NR_038945]
MIR583HG	5.04116		PREDICTED: Homo sapiens MIR583 host gene (MIR583HG), ncRNA [XR_001742451]
AFDN-DT	5.03953	9.10173	Homo sapiens AFDN divergent transcript (AFDN-DT), long non-coding RNA [NR_027906]
CXCR4	4.99813	16.8771	Homo sapiens C-X-C motif chemokine receptor 4 (CXCR4), transcript variant 1, mRNA [NM_001008540]
KAZN-AS1	4.99402		Homo sapiens KAZN antisense RNA 1 (KAZN-AS1), long non-coding RNA [NR_149058]
SPO11	4.99102		Homo sapiens SPO11 initiator of meiotic double stranded breaks (SPO11), transcript variant 2, mRNA [NM_198265]
VAC14-AS1	4.98345		Homo sapiens VAC14 antisense RNA 1 (VAC14-AS1), long non-coding RNA [NR_034083]
LIMS3-LOC440895	4.9771	2.49563	Homo sapiens LIMS3-LOC440895 readthrough (LIMS3-LOC440895), long non-coding RNA [NR_027145]
RNF32	4.95667	3.29533	Homo sapiens ring finger protein 32 (RNF32), transcript variant 2, mRNA [NM_001184997]
CFLAR	4.94126	2.82557	Homo sapiens CASP8 and FADD like apoptosis regulator (CFLAR), transcript variant 11, mRNA [NM_001351590]
ADAM20	4.93975	5.00423	Homo sapiens ADAM metallopeptidase domain 20 (ADAM20), mRNA [NM_003814]
MAGEA6	4.93472	2.64898	Homo sapiens MAGE family member A6 (MAGEA6), transcript variant 2, mRNA [NM_175868]
DNM1P46	4.91985		Homo sapiens dynamin 1 pseudogene 46 (DNM1P46), non-coding RNA [NR_003260]
PFKFB3	4.90788	5.20751	Homo sapiens 6-phosphofructo-2-kinase/fructose-2,6-biphosphatase 3 (PFKFB3), transcript variant 1, mRNA [NM_004566]
MRTFB	4.90277		Homo sapiens myocardin related transcription factor B (MRTFB), transcript variant 7, mRNA [NM_001365415]
ANKRD36C	4.90271	4.07042	Homo sapiens ankyrin repeat domain 36C (ANKRD36C), mRNA [NM_001310154]
SAP30-DT	4.89553	5.5598	novel transcript, antisense to SAP30 [ENST00000608794]
CCDC7	4.8951		Homo sapiens coiled-coil domain containing 7 (CCDC7), transcript variant 5, mRNA [NM_001321115]
ADM	4.89402	10.5777	Homo sapiens adrenomedullin (ADM), mRNA [NM_001124]
NPIPA2	4.83782	7.29222	PREDICTED: Homo sapiens nuclear pore complex interacting protein family member A2 (NPIPA2), transcript variant X11, mRNA [XM_011522594]
OR5L2	4.82785	4.41339	Homo sapiens olfactory receptor family 5 subfamily L member 2 (OR5L2), mRNA [NM_001004739]
RAPGEF5	4.8194		Rap guanine nucleotide exchange factor 5 [Source:HGNC Symbol;Acc:HGNC:16862] [ENST00000405243]
VEGFA	4.80897	9.3149	Homo sapiens vascular endothelial growth factor A (VEGFA), transcript variant 6, mRNA [NM_001025370]
PTGS2	4.7704	8.67377	Homo sapiens prostaglandin-endoperoxide synthase 2 (PTGS2), mRNA [NM_000963]
FAT3	4.76498	3.36662	Homo sapiens FAT atypical cadherin 3 (FAT3), transcript variant 2, mRNA [NM_001008781]
SNORD99	4.76033	6.99032	Homo sapiens small nucleolar RNA, C/D box 99 (SNORD99), small nucleolar RNA [NR_003077]
SNCB	4.72632	3.50389	Homo sapiens synuclein beta (SNCB), transcript variant 1, mRNA [NM_001001502]
LRP2	4.7181		Homo sapiens LDL receptor related protein 2 (LRP2), mRNA [NM_004525]
DPRX	4.7		Homo sapiens divergent-paired related homeobox (DPRX), mRNA [NM_001012728]
H4C8	4.69516	3.92451	Homo sapiens histone cluster 1 H4 family member h (HIST1H4H), mRNA [NM_003543]
ELSPBP1	4.69389		Homo sapiens epididymal sperm binding protein 1 (ELSPBP1), mRNA [NM_022142]
MYCNOS	4.68355		MYCN opposite strand [Source:HGNC Symbol;Acc:HGNC:16911] [ENST00000641950]
KRTAP2-3	4.67716	5.60347	keratin associated protein 2-3 [Source:HGNC Symbol;Acc:HGNC:18906] [ENST00000391418]
HK2	4.6596	9.31093	Homo sapiens hexokinase 2 (HK2), mRNA [NM_000189]
SMG1	4.65478	4.41517	Homo sapiens SMG1 nonsense mediated mRNA decay associated PI3K related kinase (SMG1), mRNA [NM_015092]
NFU1	4.65347	4.80014	Homo sapiens mRNA; cDNA DKFZp686H1983 (from clone DKFZp686H1983). [BX538347]
AFDN-DT	4.65328	6.58309	Homo sapiens AFDN divergent transcript (AFDN-DT), long non-coding RNA [NR_027906]
SIRPB1	4.60723	2.59068	signal regulatory protein beta 1 [Source:HGNC Symbol;Acc:HGNC:15928] [ENST00000381596]
RORA	4.6035	4.5854	Homo sapiens RAR related orphan receptor A (RORA), transcript variant 2, mRNA [NM_134260]
METTL21A	4.58525	4.29202	methyltransferase like 21A [Source:HGNC Symbol;Acc:HGNC:30476] [ENST00000411432]
SPTB	4.58093		Homo sapiens spectrin beta, erythrocytic (SPTB), transcript variant 3, mRNA [NM_001024858]
FAM238C	4.56912	2.77429	Homo sapiens family with sequence similarity 238 member C (FAM238C), long non-coding RNA [NR_026795]
MEG3	4.56783	2.30515	Homo sapiens maternally expressed 3 (MEG3), transcript variant 1, long non-coding RNA [NR_002766]
JPX	4.55498	3.42381	JPX transcript, XIST activator [Source:HGNC Symbol;Acc:HGNC:37191] [ENST00000453317]
GADD45B	4.54282	3.35742	Homo sapiens growth arrest and DNA damage inducible beta (GADD45B), mRNA [NM_015675]
CSRP1	4.5399		cysteine and glycine rich protein 1 [Source:HGNC Symbol;Acc:HGNC:2469] [ENST00000533402]
CDC20B	4.50562		cell division cycle 20B [Source:HGNC Symbol;Acc:HGNC:24222] [ENST00000507931]
WTAP	4.49197	4.8726	Homo sapiens Wilms tumor 1 associated protein, mRNA (cDNA clone IMAGE:5399821), partial cds. [BC028180]
SND1-IT1	4.47481	4.23643	Homo sapiens SND1 intronic transcript 1 (SND1-IT1), long non-coding RNA [NR_027330]
SNORD79	4.47193	2.95182	Homo sapiens small nucleolar RNA, C/D box 79 (SNORD79), small nucleolar RNA [NR_003939]
PCDHGC5	4.46708		Homo sapiens protocadherin gamma subfamily C, 5 (PCDHGC5), transcript variant 2, mRNA [NM_032407]
CXCL8	4.46662	3.96153	Homo sapiens C-X-C motif chemokine ligand 8 (CXCL8), transcript variant 1, mRNA [NM_000584]
COL24A1	4.45957		Homo sapiens collagen type XXIV alpha 1 chain (COL24A1), transcript variant 1, mRNA [NM_152890]
IL36A	4.45724		interleukin 36 alpha [Source:HGNC Symbol;Acc:HGNC:15562] [ENST00000259211]
CBY3	4.45377		Homo sapiens chibby family member 3 (CBY3), mRNA [NM_001164444]
BNIP3	4.44328	4.92307	Homo sapiens BCL2 interacting protein 3 (BNIP3), mRNA [NM_004052]
BTN3A1	4.44198	2.3907	Homo sapiens butyrophilin subfamily 3 member A1 (BTN3A1), transcript variant 1, mRNA [NM_007048]
SNHG5	4.43123	3.0058	Homo sapiens small nucleolar RNA host gene 5 (SNHG5), long non-coding RNA [NR_003038]
RGS9	4.42991	3.46959	regulator of G protein signaling 9 [Source:HGNC Symbol;Acc:HGNC:10004] [ENST00000637818]
SVEP1	4.42006		sushi, von Willebrand factor type A, EGF and pentraxin domain containing 1 [Source:HGNC Symbol;Acc:HGNC:15985] [ENST00000374461]
SNORA16B	4.41985	3.44625	Homo sapiens small nucleolar RNA, H/ACA box 16B (SNORA16B), small nucleolar RNA [NR_004389]
RSRP1	4.41897	2.90869	Homo sapiens arginine and serine rich protein 1 (RSRP1), transcript variant 2, mRNA [NM_020317]
LRRC77P	4.4099		Homo sapiens leucine rich repeat containing 77, pseudogene (LRRC77P), transcript variant 2, non-coding RNA [NR_145443]
BRD7	4.39197		bromodomain containing 7 [Source:HGNC Symbol;Acc:HGNC:14310] [ENST00000401491]
PAGE5	4.37132		Homo sapiens PAGE family member 5 (PAGE5), transcript variant 1, mRNA [NM_130467]
CECR2	4.36773	3.02912	PREDICTED: Homo sapiens CECR2, histone acetyl-lysine reader (CECR2), transcript variant X8, misc_RNA [XR_951201]
SIAH3	4.3589		Homo sapiens siah E3 ubiquitin protein ligase family member 3 (SIAH3), mRNA [NM_198849]
ANKRD36C	4.35799	2.81202	Homo sapiens ankyrin repeat domain 36C (ANKRD36C), mRNA [NM_001310154]
SNHG7	4.35725	2.78359	Homo sapiens small nucleolar RNA host gene 7 (SNHG7), transcript variant 2, long non-coding RNA [NR_024542]
PHYKPL	4.35287	3.90631	5-phosphohydroxy-L-lysine phospho-lyase [Source:HGNC Symbol;Acc:HGNC:28249] [ENST00000476487]
RPS21	4.35127	3.8762	ribosomal protein S21 [Source:HGNC Symbol;Acc:HGNC:10409] [ENST00000370562]
TNF	4.34959	3.50071	Homo sapiens tumor necrosis factor (TNF), mRNA [NM_000594]
SNHG11	4.34846	2.6237	Homo sapiens small nucleolar RNA host gene 11 (SNHG11), long non-coding RNA [NR_003239]
DISC1	4.34569		Homo sapiens DISC1 scaffold protein (DISC1), transcript variant q, mRNA [NM_001164554]
ZIC4	4.33623	3.85513	Homo sapiens Zic family member 4 (ZIC4), transcript variant 3, mRNA [NM_032153]
KRTAP19-8	4.32127	4.26827	Homo sapiens keratin associated protein 19-8 (KRTAP19-8), mRNA [NM_001099219]
PGR	4.31933		Homo sapiens progesterone receptor (PGR), transcript variant 2, mRNA [NM_000926]
LDLRAD4-AS1	4.31619		Homo sapiens LDLRAD4 antisense RNA 1 (LDLRAD4-AS1), long non-coding RNA [NR_040031]
FBRSL1	4.31282	3.01547	Homo sapiens fibrosin like 1 (FBRSL1), transcript variant 1, mRNA [NM_001142641]
HNF1B	4.30691	3.30466	Homo sapiens HNF1 homeobox B (HNF1B), transcript variant 1, mRNA [NM_000458]
MOGAT1	4.30543		monoacylglycerol O-acyltransferase 1 [Source:HGNC Symbol;Acc:HGNC:18210] [ENST00000446656]
H3C15	4.30345	5.04976	Homo sapiens histone cluster 2 H3 family member a (HIST2H3A), mRNA [NM_001005464]
SNHG5	4.29957	3.35312	Homo sapiens small nucleolar RNA host gene 5 (SNHG5), long non-coding RNA [NR_003038]
SIGLEC5	4.29527		Homo sapiens sialic acid binding Ig like lectin 5 (SIGLEC5), mRNA [NM_003830]
SNHG5	4.29121	3.19607	Homo sapiens small nucleolar RNA host gene 5 (SNHG5), long non-coding RNA [NR_003038]
S100A1	4.28129		Homo sapiens S100 calcium binding protein A1 (S100A1), mRNA [NM_006271]
CADPS	4.28111		Homo sapiens calcium dependent secretion activator (CADPS), transcript variant 3, mRNA [NM_183393]
P4HA1	4.28086	5.47236	Homo sapiens prolyl 4-hydroxylase subunit alpha 1 (P4HA1), transcript variant 3, mRNA [NM_001142595]
DOCK9	4.27898		dedicator of cytokinesis 9 [Source:HGNC Symbol;Acc:HGNC:14132] [ENST00000340449]
SNHG5	4.27094	3.13419	Homo sapiens small nucleolar RNA host gene 5 (SNHG5), long non-coding RNA [NR_003038]
SNHG5	4.26876	3.18549	Homo sapiens small nucleolar RNA host gene 5 (SNHG5), long non-coding RNA [NR_003038]
TCEA2	4.26573	13.234	PREDICTED: Homo sapiens transcription elongation factor A2 (TCEA2), transcript variant X15, mRNA [XM_024451987]
SNHG5	4.26314	3.30594	Homo sapiens small nucleolar RNA host gene 5 (SNHG5), long non-coding RNA [NR_003038]
NPIPB12	4.25895	4.04009	nuclear pore complex interacting protein family member B12 [Source:HGNC Symbol;Acc:HGNC:37491] [ENST00000552123]
ATP1B4	4.25799		Homo sapiens ATPase Na+/K+ transporting family member beta 4 (ATP1B4), transcript variant 2, mRNA [NM_012069]
LDLRAD1	4.2456		Homo sapiens low density lipoprotein receptor class A domain containing 1 (LDLRAD1), transcript variant 1, mRNA [NM_001010978]
PPP1R16B	4.24466	2.72282	Homo sapiens protein phosphatase 1 regulatory subunit 16B (PPP1R16B), transcript variant 1, mRNA [NM_015568]
ANKRD36	4.22726	2.27312	Homo sapiens ankyrin repeat domain 36 (ANKRD36), transcript variant 1, mRNA [NM_001354587]
LURAP1L-AS1	4.22411	2.06093	Homo sapiens LURAP1L antisense RNA 1 (LURAP1L-AS1), long non-coding RNA [NR_125775]
HSPB11	4.22337		heat shock protein family B (small) member 11 [Source:HGNC Symbol;Acc:HGNC:25019] [ENST00000371377]
HFE	4.22242		Homo sapiens homeostatic iron regulator (HFE), transcript variant 11, mRNA [NM_139011]
SNHG5	4.2161	3.20696	Homo sapiens small nucleolar RNA host gene 5 (SNHG5), long non-coding RNA [NR_003038]
SNHG5	4.21144	3.09265	Homo sapiens small nucleolar RNA host gene 5 (SNHG5), long non-coding RNA [NR_003038]
SNHG5	4.20882	3.31109	Homo sapiens small nucleolar RNA host gene 5 (SNHG5), long non-coding RNA [NR_003038]
SNHG5	4.20269	3.31954	Homo sapiens small nucleolar RNA host gene 5 (SNHG5), long non-coding RNA [NR_003038]
SNHG5	4.19989	3.22922	Homo sapiens small nucleolar RNA host gene 5 (SNHG5), long non-coding RNA [NR_003038]
GLUD1P3	4.1972	2.80654	Homo sapiens glutamate dehydrogenase 1 pseudogene 3 (GLUD1P3), non-coding RNA [NR_048575]
H4C6	4.19688	3.93282	Homo sapiens histone cluster 1 H4 family member f (HIST1H4F), mRNA [NM_003540]
MYPN	4.19543		Homo sapiens myopalladin (MYPN), transcript variant 1, mRNA [NM_032578]
ZNF157	4.19436	3.63397	Homo sapiens zinc finger protein 157 (ZNF157), mRNA [NM_003446]
CD8B2	4.18384		Homo sapiens CD8b2 molecule (CD8B2), transcript variant 2, mRNA [NM_001368307]
KCNQ2	4.183	3.25961	Homo sapiens potassium voltage-gated channel subfamily Q member 2 (KCNQ2), transcript variant 5, mRNA [NM_172109]
SLMAP	4.17879	3.06142	sarcolemma associated protein [Source:HGNC Symbol;Acc:HGNC:16643] [ENST00000467901]
ANKRD36C	4.17174	4.05564	Homo sapiens ankyrin repeat domain 36C (ANKRD36C), mRNA [NM_001310154]
DPEP3	4.16837	2.17112	Homo sapiens dipeptidase 3 (DPEP3), transcript variant 3, mRNA [NM_001370198]
SNHG5	4.16643	3.26784	Homo sapiens small nucleolar RNA host gene 5 (SNHG5), long non-coding RNA [NR_003038]
SMIM35	4.1543	2.71868	Homo sapiens small integral membrane protein 35 (SMIM35), mRNA [NM_001354434]
BLID	4.14676		BH3-like motif containing, cell death inducer [Source:HGNC Symbol;Acc:HGNC:33495] [ENST00000560104]
ARHGAP29	4.14481	3.24417	Rho GTPase activating protein 29 [Source:HGNC Symbol;Acc:HGNC:30207] [ENST00000370217]
SNHG5	4.14364	3.01929	Homo sapiens small nucleolar RNA host gene 5 (SNHG5), long non-coding RNA [NR_003038]
SNHG5	4.12664	3.31416	Homo sapiens small nucleolar RNA host gene 5 (SNHG5), long non-coding RNA [NR_003038]
SAMD3	4.12593		Homo sapiens sterile alpha motif domain containing 3 (SAMD3), transcript variant 1, mRNA [NM_001017373]
OR4S2	4.11467		Homo sapiens olfactory receptor family 4 subfamily S member 2 (OR4S2), mRNA [NM_001004059]
RPL36AP33	4.10716		Homo sapiens cDNA clone MGC:23914 IMAGE:4769647, complete cds. [BC020828]
PIGK	4.10639		phosphatidylinositol glycan anchor biosynthesis class K [Source:HGNC Symbol;Acc:HGNC:8965] [ENST00000359130]
KRTAP11-1	4.10169		keratin associated protein 11-1 [Source:HGNC Symbol;Acc:HGNC:18922] [ENST00000332378]
CLK1	4.09757	3.91752	Homo sapiens CDC like kinase 1 (CLK1), transcript variant 2, mRNA [NM_001162407]
SNHG5	4.09628	3.25723	Homo sapiens small nucleolar RNA host gene 5 (SNHG5), long non-coding RNA [NR_003038]
MBP	4.09605		myelin basic protein [Source:HGNC Symbol;Acc:HGNC:6925] [ENST00000583266]
VLDLR	4.09084	3.12829	Homo sapiens very low density lipoprotein receptor (VLDLR), transcript variant 1, mRNA [NM_003383]
TEMN3-AS1	4.0867		Homo sapiens TENM3 antisense transcript 1 (TEMN3-AS1), long non-coding RNA [NR_147188]
PLCH2	4.08664	3.49269	phospholipase C eta 2 [Source:HGNC Symbol;Acc:HGNC:29037] [ENST00000473964]
LCE1D	4.08514	2.82572	late cornified envelope 1D [Source:HGNC Symbol;Acc:HGNC:29465] [ENST00000326233]
NTRK3	4.07633		neurotrophic receptor tyrosine kinase 3 [Source:HGNC Symbol;Acc:HGNC:8033] [ENST00000394480]
FCRL1	4.07452		Homo sapiens Fc receptor like 1 (FCRL1), transcript variant 1, mRNA [NM_052938]
SPTA1	4.07097		spectrin alpha, erythrocytic 1 [Source:HGNC Symbol;Acc:HGNC:11272] [ENST00000643759]
TCAF2	4.06854	3.70731	TRPM8 channel associated factor 2 [Source:HGNC Symbol;Acc:HGNC:26878] [ENST00000441159]
SNHG5	4.06296	3.23049	Homo sapiens small nucleolar RNA host gene 5 (SNHG5), long non-coding RNA [NR_003038]
OR4K14	4.05839		Homo sapiens olfactory receptor family 4 subfamily K member 14 (OR4K14), mRNA [NM_001004712]
STRC	4.05075	4.34141	Homo sapiens stereocilin (STRC), mRNA [NM_153700]
F3	4.04958	5.82707	Homo sapiens coagulation factor III, tissue factor (F3), transcript variant 2, mRNA [NM_001178096]
MRAP	4.04739		Homo sapiens melanocortin 2 receptor accessory protein (MRAP), transcript variant 1, mRNA [NM_178817]
SNHG5	4.04258	3.10932	Homo sapiens small nucleolar RNA host gene 5 (SNHG5), long non-coding RNA [NR_003038]
OR2J2	4.04113		Homo sapiens olfactory receptor family 2 subfamily J member 2 (OR2J2), mRNA [NM_030905]
MIR193BHG	4.03452		Homo sapiens MIR193B host gene (MIR193BHG), transcript variant 1, long non-coding RNA [NR_132983]
ARHGEF10	4.03	2.35069	Rho guanine nucleotide exchange factor 10 [Source:HGNC Symbol;Acc:HGNC:14103] [ENST00000523711]
PPA2	4.0279	3.9799	pyrophosphatase (inorganic) 2 [Source:HGNC Symbol;Acc:HGNC:28883] [ENST00000505713]
SNORD26	4.02295	4.33663	Homo sapiens small nucleolar RNA, C/D box 26 (SNORD26), small nucleolar RNA [NR_002564]
CT45A5	4.01937	2.36601	Homo sapiens cancer/testis antigen family 45 member A5 (CT45A5), transcript variant 1, mRNA [NM_001007551]
KDM7A	4.01931	5.44773	Homo sapiens lysine demethylase 7A (KDM7A), mRNA [NM_030647]
IRX2	4.01698		Homo sapiens iroquois homeobox 2 (IRX2), transcript variant 1, mRNA [NM_033267]
AAK1	4.01319	3.33151	AP2 associated kinase 1 [Source:HGNC Symbol;Acc:HGNC:19679] [ENST00000406297]
CCDC144A	4.00853	2.25923	Homo sapiens coiled-coil domain containing 144A (CCDC144A), transcript variant 1, mRNA [NM_014695]
KLRB1	4.00681		killer cell lectin like receptor B1 [Source:HGNC Symbol;Acc:HGNC:6373] [ENST00000229402]
ZMYM2	4.00573	3.12534	zinc finger MYM-type containing 2 [Source:HGNC Symbol;Acc:HGNC:12989] [ENST00000382881]
SNHG5	3.99961	3.13378	Homo sapiens small nucleolar RNA host gene 5 (SNHG5), long non-coding RNA [NR_003038]
MXD1	3.99751	4.06307	Homo sapiens MAX dimerization protein 1 (MXD1), transcript variant 1, mRNA [NM_002357]
TET1	3.99479	3.74193	Homo sapiens tet methylcytosine dioxygenase 1 (TET1), mRNA [NM_030625]
AATK	3.99459	7.53642	Homo sapiens apoptosis associated tyrosine kinase (AATK), transcript variant 1, mRNA [NM_001080395]
TLCD3B	3.9906	2.67877	Homo sapiens TLC domain ceramide synthase 3B (TLCD3B), transcript variant 1, mRNA [NM_031478]
ND4L	3.98902	5.24442	mitochondrially encoded NADH:ubiquinone oxidoreductase core subunit 4L [Source:HGNC Symbol;Acc:HGNC:7460] [ENST00000361335]
EFNA1	3.98765	3.09955	Homo sapiens ephrin A1 (EFNA1), transcript variant 1, mRNA [NM_004428]
RAI2	3.98623		Homo sapiens retinoic acid induced 2 (RAI2), transcript variant 2, mRNA [NM_021785]
LILRB3	3.97924		Homo sapiens leukocyte immunoglobulin like receptor B3 (LILRB3), transcript variant 2, mRNA [NM_006864]
RRM2	3.97799	4.18387	Homo sapiens chromosome 2 open reading frame 48 (C2orf48), long non-coding RNA [NR_161344]
IQCA1	3.97789		IQ motif containing with AAA domain 1 [Source:HGNC Symbol;Acc:HGNC:26195] [ENST00000479783]
ANKRD36C	3.97729	3.08255	Homo sapiens ankyrin repeat domain 36C (ANKRD36C), mRNA [NM_001310154]
SERPINB11	3.96869		Homo sapiens serpin family B member 11 (gene/pseudogene) (SERPINB11), transcript variant 1, mRNA [NM_080475]
PRAC2	3.95276		Homo sapiens PRAC2 small nuclear protein (PRAC2), transcript variant 2, mRNA [NM_001282275]
NFYC-AS1	3.9515	2.42153	Homo sapiens NFYC antisense RNA 1 (NFYC-AS1), long non-coding RNA [NR_024567]
ZFAS1	3.944	2.94315	Homo sapiens ZNFX1 antisense RNA 1 (ZFAS1), transcript variant 1, long non-coding RNA [NR_003604]
GP1BA	3.94124		Homo sapiens glycoprotein Ib platelet subunit alpha (GP1BA), mRNA [NM_000173]
LRRC9	3.94066		Homo sapiens leucine rich repeat containing 9 (LRRC9), transcript variant 1, mRNA [NM_001355272]
KIR2DS2	3.93927		Homo sapiens killer cell immunoglobulin like receptor, two Ig domains and short cytoplasmic tail 2 (KIR2DS2), transcript variant 1, mRNA [NM_012312]
CLDN10	3.93871		claudin 10 [Source:HGNC Symbol;Acc:HGNC:2033] [ENST00000376855]
ND4	3.93005	4.77943	mitochondrially encoded NADH:ubiquinone oxidoreductase core subunit 4 [Source:HGNC Symbol;Acc:HGNC:7459] [ENST00000361381]
BRK1	3.92588		Homo sapiens cDNA FLJ76545 complete cds, highly similar to Homo sapiens uncharacterized hematopoietic stem/progenitor cells protein MDS027 mRNA. [AK290580]
GNG12-AS1	3.922		Homo sapiens GNG12, DIRAS3 and WLS antisense RNA 1 (GNG12-AS1), long non-coding RNA [NR_040077]
SNORD3B-1	3.91386	3.6889	Homo sapiens small nucleolar RNA, C/D box 3B-1 (SNORD3B-1), small nucleolar RNA [NR_003271]
DMTF1	3.89402	2.90705	Homo sapiens cyclin D binding myb like transcription factor 1 (DMTF1), transcript variant 4, non-coding RNA [NR_024549]
SNORD114-22	3.8885		Homo sapiens small nucleolar RNA, C/D box 114-22 (SNORD114-22), small nucleolar RNA [NR_003215]
PPDPF	3.87854	3.25961	pancreatic progenitor cell differentiation and proliferation factor [Source:HGNC Symbol;Acc:HGNC:16142] [ENST00000370177]
NYNRIN	3.87059	3.18295	Homo sapiens NYN domain and retroviral integrase containing (NYNRIN), mRNA [NM_025081]
PCARE	3.86746		Homo sapiens photoreceptor cilium actin regulator (PCARE), mRNA [NM_001029883]
SLC2A14	3.86688	80.7708	Homo sapiens solute carrier family 2 member 14 (SLC2A14), transcript variant 1, mRNA [NM_001286233]
FAM124B	3.85626		Homo sapiens family with sequence similarity 124 member B (FAM124B), transcript variant 2, mRNA [NM_024785]
GDF15	3.85559	7.58515	Homo sapiens growth differentiation factor 15 (GDF15), mRNA [NM_004864]
OR5D13	3.8553		Homo sapiens olfactory receptor family 5 subfamily D member 13 (gene/pseudogene) (OR5D13), mRNA [NM_001001967]
DAAM2	3.8491		Homo sapiens dishevelled associated activator of morphogenesis 2 (DAAM2), transcript variant 2, mRNA [NM_015345]
HOPX	3.84806		Homo sapiens HOP homeobox (HOPX), transcript variant 5, mRNA [NM_001145460]
SLURP2	3.84775	2.58314	Homo sapiens secreted LY6/PLAUR domain containing 2 (SLURP2), transcript variant 1, mRNA [NM_177458]
SNORA2C	3.84535	3.66765	Homo sapiens small nucleolar RNA, H/ACA box 2C (SNORA2C), small nucleolar RNA [NR_002968]
MASP1	3.84075		Homo sapiens mannan binding lectin serine peptidase 1 (MASP1), transcript variant 1, mRNA [NM_001879]
CLK1	3.83525	2.55984	Homo sapiens CDC like kinase 1 (CLK1), transcript variant 1, mRNA [NM_004071]
TMPRSS6	3.83278		Homo sapiens transmembrane serine protease 6 (TMPRSS6), transcript variant 2, mRNA [NM_153609]
TMED8	3.83198		Homo sapiens transmembrane p24 trafficking protein family member 8 (TMED8), transcript variant 2, mRNA [NM_213601]
SCOC-AS1	3.83092		Homo sapiens SCOC antisense RNA 1 (SCOC-AS1), long non-coding RNA [NR_033939]
CAST	3.82503		calpastatin [Source:HGNC Symbol;Acc:HGNC:1515] [ENST00000509602]
NPAP1L	3.82291		Homo sapiens nuclear pore associated protein 1 like (NPAP1L), mRNA [NM_001282301]
PPP4R1L	3.81916		Homo sapiens protein phosphatase 4 regulatory subunit 1 like (pseudogene) (PPP4R1L), non-coding RNA [NR_003505]
CCDC179	3.8133		coiled-coil domain containing 179 [Source:HGNC Symbol;Acc:HGNC:44653] [ENST00000529466]
SYTL5	3.81204		Homo sapiens synaptotagmin like 5 (SYTL5), transcript variant 1, mRNA [NM_138780]
AOX3P-AOX2P	3.81154	2.15336	Homo sapiens AOX3P-AOX2P readthrough, transcribed pseudogene (AOX3P-AOX2P), transcript variant B, non-coding RNA [NR_135011]
PTPRC	3.80684		Homo sapiens protein tyrosine phosphatase receptor type C (PTPRC), transcript variant 1, mRNA [NM_002838]
TIMD4	3.8059		Homo sapiens T cell immunoglobulin and mucin domain containing 4 (TIMD4), transcript variant 1, mRNA [NM_138379]
SNHG3	3.80523	2.80328	Homo sapiens small nucleolar RNA host gene 3 (SNHG3), transcript variant 1, long non-coding RNA [NR_036473]
DLGAP1-AS3	3.80084		Homo sapiens DLGAP1 antisense RNA 3 (DLGAP1-AS3), long non-coding RNA [NR_038895]
ZMYND15	3.79851		Homo sapiens zinc finger MYND-type containing 15 (ZMYND15), transcript variant 1, mRNA [NM_001136046]
THSD4	3.79603	2.68939	Homo sapiens thrombospondin type 1 domain containing 4 (THSD4), transcript variant 2, mRNA [NM_001286429]
FAM230E	3.79533	2.82732	Homo sapiens family with sequence similarity 230 member E (FAM230E), long non-coding RNA [NR_136561]
CCDC177	3.79238	2.83779	Homo sapiens coiled-coil domain containing 177 (CCDC177), mRNA [NM_001271507]
H3C12	3.77926	3.1704	Homo sapiens histone cluster 1 H3 family member j (HIST1H3J), mRNA [NM_003535]
TGM6	3.77647	2.92431	transglutaminase 6 [Source:HGNC Symbol;Acc:HGNC:16255] [ENST00000202625]
DCX	3.77596		Homo sapiens doublecortin (DCX), transcript variant 6, mRNA [NM_001369370]
PPFIA4	3.77456		Homo sapiens PTPRF interacting protein alpha 4 (PPFIA4), transcript variant 2, mRNA [NM_001304332]
IL1A	3.77195	4.63178	Homo sapiens interleukin 1 alpha (IL1A), mRNA [NM_000575]
LGALS17A	3.76996		Homo sapiens galectin 14 pseudogene (LGALS17A), non-coding RNA [NR_034156]
LIN28B-AS1	3.76476	2.82213	Homo sapiens LIN28B antisense RNA 1 (LIN28B-AS1), long non-coding RNA [NR_046407]
H4C15	3.75623	3.61431	Homo sapiens histone cluster 2 H4 family member b (HIST2H4B), mRNA [NM_001034077]
ALOX5	3.75547		arachidonate 5-lipoxygenase [Source:HGNC Symbol;Acc:HGNC:435] [ENST00000475300]
GRID2IP	3.75237		Homo sapiens Grid2 interacting protein (GRID2IP), mRNA [NM_001145118]
ZNF648	3.7504		Homo sapiens zinc finger protein 648 (ZNF648), mRNA [NM_001009992]
ANK3	3.7453		ankyrin 3 [Source:HGNC Symbol;Acc:HGNC:494] [ENST00000510382]
HIF3A	3.74343	2.55165	hypoxia inducible factor 3 subunit alpha [Source:HGNC Symbol;Acc:HGNC:15825] [ENST00000475432]
CHIA	3.74305		Homo sapiens chitinase acidic (CHIA), transcript variant 2, mRNA [NM_021797]
RMRP	3.7393	3.03983	Homo sapiens RNA component of mitochondrial RNA processing endoribonuclease (RMRP), RNase MRP RNA [NR_003051]
TRAPPC2	3.72699		trafficking protein particle complex 2 [Source:HGNC Symbol;Acc:HGNC:23068] [ENST00000380578]
PTPRK	3.72287	3.97452	protein tyrosine phosphatase receptor type K [Source:HGNC Symbol;Acc:HGNC:9674] [ENST00000495748]
CMA1	3.71207		Homo sapiens chymase 1 (CMA1), transcript variant 1, mRNA [NM_001836]
CALCB	3.7008		Homo sapiens cDNA FLJ45820 fis, clone NT2RP8001407. [AK127720]
TSSK3	3.6995		Homo sapiens testis specific serine kinase 3 (TSSK3), mRNA [NM_052841]
KLRA1P	3.69468	2.02132	Homo sapiens killer cell lectin like receptor A1, pseudogene (KLRA1P), non-coding RNA [NR_028045]
HMHB1	3.69426	2.33655	Homo sapiens histocompatibility minor HB-1 (HMHB1), mRNA [NM_021182]
YPEL4	3.69384	2.17105	Homo sapiens yippee like 4 (YPEL4), transcript variant 2, mRNA [NM_145008]
H4C9	3.69328	3.49583	Homo sapiens histone cluster 1 H4 family member i (HIST1H4I), mRNA [NM_003495]
C3AR1	3.69051	4.53284	Homo sapiens complement C3a receptor 1 (C3AR1), transcript variant 3, mRNA [NM_001326477]
MTUS2-AS1	3.69015	2.49458	Homo sapiens MTUS2 antisense RNA 1 (MTUS2-AS1), long non-coding RNA [NR_046378]
SNORA78	3.68398		qj88d05.x1 NCI_CGAP_Kid3 Homo sapiens cDNA clone IMAGE:1866537 3', mRNA sequence [AI271839]
ADHFE1	3.67992		Homo sapiens alcohol dehydrogenase iron containing 1 (ADHFE1), mRNA [NM_144650]
GPR82	3.67493		Homo sapiens G protein-coupled receptor 82 (GPR82), mRNA [NM_080817]
OPRL1	3.67274		Homo sapiens opioid related nociceptin receptor 1 (OPRL1), transcript variant 1, mRNA [NM_182647]
VWA3A	3.667		Homo sapiens von Willebrand factor A domain containing 3A (VWA3A), mRNA [NM_173615]
SNORD103C	3.66386	3.62635	Homo sapiens small nucleolar RNA, C/D box 103C (SNORD103C), small nucleolar RNA [NR_003066]
LHX3	3.6623		Homo sapiens LIM homeobox 3 (LHX3), transcript variant 3, mRNA [NM_001363746]
RNU11	3.66102	4.08256	Homo sapiens RNA, U11 small nuclear (RNU11), small nuclear RNA [NR_004407]
FLNC-AS1	3.65216		Homo sapiens FLNC antisense RNA 1 (FLNC-AS1), long non-coding RNA [NR_149055]
MYCNOS	3.64896	2.34628	Homo sapiens MYCN opposite strand (MYCNOS), transcript variant 3, long non-coding RNA [NR_161163]
STC2	3.64615	4.28124	Homo sapiens stanniocalcin 2 (STC2), mRNA [NM_003714]
EDN2	3.64561	6.3988	Homo sapiens endothelin 2 (EDN2), transcript variant 1, mRNA [NM_001956]
ADAMTS7	3.64547	2.71461	Homo sapiens ADAM metallopeptidase with thrombospondin type 1 motif 7 (ADAMTS7), mRNA [NM_014272]
PKD1	3.63024	2.47552	Homo sapiens polycystin 1, transient receptor potential channel interacting (PKD1), transcript variant 2, mRNA [NM_000296]
EPHA10	3.62796	3.63724	Homo sapiens EPH receptor A10 (EPHA10), transcript variant 2, mRNA [NM_173641]
ENO4	3.61879		enolase 4 [Source:HGNC Symbol;Acc:HGNC:31670] [ENST00000369207]
BOC	3.60888		Homo sapiens BOC cell adhesion associated, oncogene regulated (BOC), transcript variant 2, mRNA [NM_033254]
STC1	3.59975	7.77161	Homo sapiens stanniocalcin 1 (STC1), mRNA [NM_003155]
RNASE13	3.59736	2.98735	Homo sapiens ribonuclease A family member 13 (inactive) (RNASE13), mRNA [NM_001012264]
CARD18	3.59354		caspase recruitment domain family member 18 [Source:HGNC Symbol;Acc:HGNC:28861] [ENST00000532895]
DNAH17	3.5915		Homo sapiens dynein axonemal heavy chain 17 (DNAH17), mRNA [NM_173628]
SNORD3B-1	3.59073	2.56263	Homo sapiens small nucleolar RNA, C/D box 3B-1 (SNORD3B-1), small nucleolar RNA [NR_003271]
CD40	3.58771		Homo sapiens CD40 molecule (CD40), transcript variant 8, mRNA [NM_001362758]
OR10AC1	3.58569	2.10559	Homo sapiens olfactory receptor family 10 subfamily AC member 1 (gene/pseudogene) (OR10AC1), transcript variant 1, mRNA [NM_001348289]
SNHG29	3.58493	3.67306	Homo sapiens small nucleolar RNA host gene 29 (SNHG29), transcript variant 27, long non-coding RNA [NR_045024]
PPP1R14A	3.58234	2.5224	Homo sapiens protein phosphatase 1 regulatory inhibitor subunit 14A (PPP1R14A), transcript variant 1, mRNA [NM_033256]
TRAF3IP3	3.57522		TRAF3 interacting protein 3 [Source:HGNC Symbol;Acc:HGNC:30766] [ENST00000476050]
PUDP	3.57499		PREDICTED: Homo sapiens pseudouridine 5'-phosphatase (PUDP), transcript variant X1, misc_RNA [XR_001755734]
RPPH1	3.57332	2.87255	Homo sapiens ribonuclease P RNA component H1 (RPPH1), RNase P RNA [NR_002312]
FCN2	3.57183		Homo sapiens ficolin 2 (FCN2), transcript variant SV0, mRNA [NM_004108]
SMG1	3.57163	2.59307	Homo sapiens SMG1 nonsense mediated mRNA decay associated PI3K related kinase (SMG1), mRNA [NM_015092]
DDRGK1	3.57156	3.14053	DDRGK domain containing 1 [Source:HGNC Symbol;Acc:HGNC:16110] [ENST00000380201]
SMC2-AS1	3.57023	2.87414	Homo sapiens SMC2 antisense RNA 1 (head to head) (SMC2-AS1), long non-coding RNA [NR_121580]
RPL22L1	3.56935	2.82834	Homo sapiens ribosomal protein L22 like 1 (RPL22L1), transcript variant 1, mRNA [NM_001099645]
EBF3	3.56897		EBF transcription factor 3 [Source:HGNC Symbol;Acc:HGNC:19087] [ENST00000440978]
PDE1C	3.56618		Homo sapiens phosphodiesterase 1C (PDE1C), transcript variant 2, mRNA [NM_001191057]
VSX1	3.56586	2.59624	Homo sapiens visual system homeobox 1 (VSX1), transcript variant 2, mRNA [NM_199425]
RBMY1J	3.56296		Homo sapiens RNA binding motif protein, Y-linked, family 1, member J (RBMY1J), mRNA [NM_001006117]
ANKRD30BP2	3.55899	5.5184	Homo sapiens ankyrin repeat domain 30B pseudogene 2 (ANKRD30BP2), non-coding RNA [NR_026916]
IL33	3.55653		Homo sapiens interleukin 33 (IL33), transcript variant 1, mRNA [NM_033439]
CCR4	3.55588		C-C motif chemokine receptor 4 [Source:HGNC Symbol;Acc:HGNC:1605] [ENST00000330953]
KLK7	3.55561		Homo sapiens kallikrein related peptidase 7 (KLK7), transcript variant 1, mRNA [NM_005046]
SNORA16A	3.53884	3.38178	Homo sapiens small nucleolar RNA, H/ACA box 16A (SNORA16A), small nucleolar RNA [NR_003035]
PDCL2	3.53819	2.92514	Homo sapiens phosducin like 2 (PDCL2), mRNA [NM_152401]
SNAR-E	3.53547		UI-H-DF1-auh-i-18-0-UI.s1 NCI_CGAP_DF1 Homo sapiens cDNA clone UI-H-DF1-auh-i-18-0-UI 3', mRNA sequence [CA436475]
MIAT	3.53387		Homo sapiens myocardial infarction associated transcript (MIAT), transcript variant 1, long non-coding RNA [NR_003491]
TYMP	3.53229	2.77038	Homo sapiens thymidine phosphorylase (TYMP), transcript variant 3, mRNA [NM_001113756]
C1QTNF7	3.53218	2.31093	Homo sapiens C1q and TNF related 7 (C1QTNF7), transcript variant 3, mRNA [NM_031911]
HAS1	3.52726		Homo sapiens hyaluronan synthase 1 (HAS1), transcript variant 1, mRNA [NM_001523]
LAMB4	3.51043		Homo sapiens laminin subunit beta 4 (LAMB4), transcript variant 1, mRNA [NM_007356]
CD99	3.50893	2.47985	CD99 molecule (Xg blood group) [Source:HGNC Symbol;Acc:HGNC:7082] [ENST00000381177]
PDYN-AS1	3.50885		Homo sapiens PDYN antisense RNA 1 (PDYN-AS1), long non-coding RNA [NR_134520]
SLC11A1	3.5076		solute carrier family 11 member 1 [Source:HGNC Symbol;Acc:HGNC:10907] [ENST00000469799]
TRIM55	3.50629		Homo sapiens tripartite motif containing 55 (TRIM55), transcript variant 1, mRNA [NM_184085]
TBC1D26	3.50367		Homo sapiens TBC1 domain family member 26 (TBC1D26), mRNA [NM_178571]
LRRC14B	3.50052		Homo sapiens leucine rich repeat containing 14B (LRRC14B), mRNA [NM_001080478]
SNORD54	3.49986	3.68173	Homo sapiens small nucleolar RNA, C/D box 54 (SNORD54), small nucleolar RNA [NR_002437]
KCNH4	3.49928		Homo sapiens potassium voltage-gated channel subfamily H member 4 (KCNH4), mRNA [NM_012285]
SLC5A9	3.49511		Homo sapiens solute carrier family 5 member 9 (SLC5A9), transcript variant 2, mRNA [NM_001011547]
AIF1	3.49177		Homo sapiens allograft inflammatory factor 1 (AIF1), transcript variant 3, mRNA [NM_001623]
LIMS4	3.48789		Homo sapiens LIM zinc finger domain containing 4 (LIMS4), transcript variant 1, mRNA [NM_001205288]
DLGAP2	3.48213		DLG associated protein 2 [Source:HGNC Symbol;Acc:HGNC:2906] [ENST00000522989]
HECW1-IT1	3.48185		Homo sapiens HECW1 intronic transcript 1 (HECW1-IT1), long non-coding RNA [NR_135295]
HNRNPKP3	3.47593		Homo sapiens heterogeneous nuclear ribonucleoprotein K pseudogene 3 (HNRNPKP3), non-coding RNA [NR_033868]
KANK3	3.46915	2.75516	KN motif and ankyrin repeat domains 3 [Source:HGNC Symbol;Acc:HGNC:24796] [ENST00000593649]
FAM133A	3.46621		Homo sapiens family with sequence similarity 133 member A (FAM133A), transcript variant 2, mRNA [NM_173698]
H4C12	3.46086	3.0127	Homo sapiens histone cluster 1 H4 family member k (HIST1H4K), mRNA [NM_003541]
SNORD52	3.45979	2.7437	Homo sapiens small nucleolar RNA, C/D box 52 (SNORD52), small nucleolar RNA [NR_002742]
KIAA2012	3.45466		Homo sapiens KIAA2012 (KIAA2012), transcript variant 2, mRNA [NM_001367720]
SNORA54	3.45064	4.09863	Homo sapiens small nucleolar RNA, H/ACA box 54 (SNORA54), small nucleolar RNA [NR_002982]
FAM163A	3.44184		Homo sapiens family with sequence similarity 163 member A (FAM163A), transcript variant 2, mRNA [NM_173509]
SLC11A1	3.44135		Homo sapiens solute carrier family 11 member 1 (SLC11A1), mRNA [NM_000578]
HNRNPU	3.44068	3.4449	heterogeneous nuclear ribonucleoprotein U [Source:HGNC Symbol;Acc:HGNC:5048] [ENST00000366527]
UMODL1	3.43102		uromodulin like 1 [Source:HGNC Symbol;Acc:HGNC:12560] [ENST00000491559]
TNFAIP8L3	3.42756		Homo sapiens TNF alpha induced protein 8 like 3 (TNFAIP8L3), transcript variant 1, mRNA [NM_207381]
ZNF451	3.42727		zinc finger protein 451 [Source:HGNC Symbol;Acc:HGNC:21091] [ENST00000370702]
EIF4G3	3.42522	2.16085	eukaryotic translation initiation factor 4 gamma 3 [Source:HGNC Symbol;Acc:HGNC:3298] [ENST00000374933]
WDR90	3.42324		Homo sapiens WD repeat domain 90 (WDR90), mRNA [NM_145294]
B3GALT2	3.42264		Homo sapiens beta-1,3-galactosyltransferase 2 (B3GALT2), mRNA [NM_003783]
POTEB3	3.42069		Homo sapiens POTE ankyrin domain family member B3 (POTEB3), transcript variant 1, mRNA [NM_207355]
MOCS3	3.41786	2.42991	molybdenum cofactor synthesis 3 [Source:HGNC Symbol;Acc:HGNC:15765] [ENST00000244051]
USP32	3.41702	4.11538	Homo sapiens ubiquitin specific peptidase 32 (USP32), mRNA [NM_032582]
DAOA	3.41655		Homo sapiens D-amino acid oxidase activator (DAOA), transcript variant 1, mRNA [NM_172370]
TJP2	3.41628		tight junction protein 2 [Source:HGNC Symbol;Acc:HGNC:11828] [ENST00000643713]
ATP2B2	3.41528		Homo sapiens ATPase plasma membrane Ca2+ transporting 2 (ATP2B2), transcript variant 3, mRNA [NM_001330611]
SNORD48	3.41366	3.53043	Homo sapiens small nucleolar RNA, C/D box 48 (SNORD48), small nucleolar RNA [NR_002745]
RAPH1	3.41337		Homo sapiens Ras association (RalGDS/AF-6) and pleckstrin homology domains 1 (RAPH1), transcript variant 1, mRNA [NM_213589]
ANTXRL	3.41297		Homo sapiens ANTXR like (ANTXRL), transcript variant 1, mRNA [NM_001278688]
GRK1	3.41272		Homo sapiens G protein-coupled receptor kinase 1 (GRK1), mRNA [NM_002929]
CISD3	3.41254	2.90818	CDGSH iron sulfur domain 3 [Source:HGNC Symbol;Acc:HGNC:27578] [ENST00000613478]
PGM5	3.41235	2.97374	Homo sapiens phosphoglucomutase 5 (PGM5), mRNA [NM_021965]
PRPF18	3.41225	2.48292	pre-mRNA processing factor 18 [Source:HGNC Symbol;Acc:HGNC:17351] [ENST00000320054]
GNLY	3.40103		granulysin [Source:HGNC Symbol;Acc:HGNC:4414] [ENST00000489214]
PRKXP1	3.39743	2.41355	Homo sapiens PRKX pseudogene 1 (PRKXP1), non-coding RNA [NR_073405]
ATP2C1	3.39695	3.56429	Homo sapiens ATPase secretory pathway Ca2+ transporting 1 (ATP2C1), transcript variant 8, mRNA [NM_001199182]
SNORD60	3.39601	4.32252	Homo sapiens small nucleolar RNA, C/D box 60 (SNORD60), small nucleolar RNA [NR_002736]
KRTAP1-1	3.39541		Homo sapiens keratin associated protein 1-1 (KRTAP1-1), mRNA [NM_030967]
GABRB3	3.39246		Homo sapiens gamma-aminobutyric acid type A receptor beta3 subunit (GABRB3), transcript variant 6, non-coding RNA [NR_103801]
AWAT2	3.39038		Homo sapiens acyl-CoA wax alcohol acyltransferase 2 (AWAT2), mRNA [NM_001002254]
UCP3	3.3841	2.26849	Homo sapiens uncoupling protein 3 (UCP3), transcript variant short, mRNA [NM_022803]
FGFR1	3.38278		fibroblast growth factor receptor 1 [Source:HGNC Symbol;Acc:HGNC:3688] [ENST00000496296]
FAM160B1	3.37631	2.89179	family with sequence similarity 160 member B1 [Source:HGNC Symbol;Acc:HGNC:29320] [ENST00000369246]
VSX1	3.37484	2.61711	Homo sapiens visual system homeobox 1 (VSX1), transcript variant 2, mRNA [NM_199425]
BARX1	3.37453		Homo sapiens BARX homeobox 1 (BARX1), mRNA [NM_021570]
MIR4435-2HG	3.37419	2.42162	Homo sapiens MIR4435-2 host gene (MIR4435-2HG), transcript variant 7, long non-coding RNA [NR_136165]
MYF5	3.3734		Homo sapiens myogenic factor 5 (MYF5), mRNA [NM_005593]
LYRM4-AS1	3.37245		Homo sapiens LYRM4 antisense RNA 1 (LYRM4-AS1), transcript variant 1, long non-coding RNA [NR_126015]
LRRC10	3.36913	2.41357	leucine rich repeat containing 10 [Source:HGNC Symbol;Acc:HGNC:20264] [ENST00000361484]
CLCA1	3.36252		Homo sapiens chloride channel accessory 1 (CLCA1), mRNA [NM_001285]
RFPL1	3.36137		Homo sapiens ret finger protein like 1 (RFPL1), mRNA [NM_021026]
ERVMER34-1	3.36064	3.51747	Homo sapiens endogenous retrovirus group MER34 member 1, envelope (ERVMER34-1), transcript variant 1, mRNA [NM_024534]
OR6X1	3.35986		Homo sapiens olfactory receptor family 6 subfamily X member 1 (OR6X1), mRNA [NM_001005188]
ETNK1	3.35865		Homo sapiens ethanolamine kinase 1 (ETNK1), transcript variant 2, mRNA [NM_001039481]
ADAM32	3.35744		Homo sapiens ADAM metallopeptidase domain 32 (ADAM32), transcript variant 2, mRNA [NM_001313994]
FAM118A	3.35053	2.79302	Homo sapiens family with sequence similarity 118 member A (FAM118A), transcript variant 1, mRNA [NM_001104595]
SAMMSON	3.34761		Homo sapiens survival associated mitochondrial melanoma specific oncogenic non-coding RNA (SAMMSON), long non-coding RNA [NR_110000]
LGALS8	3.34371		galectin 8 [Source:HGNC Symbol;Acc:HGNC:6569] [ENST00000366583]
GPR26	3.34206		G protein-coupled receptor 26 [Source:HGNC Symbol;Acc:HGNC:4481] [ENST00000284674]
NR1H2	3.34128		nuclear receptor subfamily 1 group H member 2 [Source:HGNC Symbol;Acc:HGNC:7965] [ENST00000652203]
GNAO1	3.33505	2.04569	Homo sapiens G protein subunit alpha o1 (GNAO1), transcript variant 2, mRNA [NM_138736]
RGS1	3.33391	2.71937	Homo sapiens regulator of G protein signaling 1 (RGS1), mRNA [NM_002922]
MIR4435-2HG	3.33257	2.51796	Homo sapiens MIR4435-2 host gene (MIR4435-2HG), transcript variant 7, long non-coding RNA [NR_136165]
SEC14L3	3.32857		Homo sapiens SEC14 like lipid binding 3 (SEC14L3), transcript variant 1, mRNA [NM_174975]
FAM166A	3.32853	2.48009	family with sequence similarity 166 member A [Source:HGNC Symbol;Acc:HGNC:33818] [ENST00000471784]
CYP19A1	3.32686		Homo sapiens cytochrome P450 family 19 subfamily A member 1 (CYP19A1), transcript variant 2, mRNA [NM_031226]
MRAP	3.32481		Homo sapiens melanocortin 2 receptor accessory protein (MRAP), transcript variant 2, mRNA [NM_206898]
SLC6A3	3.32445		Homo sapiens solute carrier family 6 member 3 (SLC6A3), mRNA [NM_001044]
MON1B	3.3243	2.46823	Homo sapiens MON1 homolog B, secretory trafficking associated (MON1B), transcript variant 2, mRNA [NM_001286639]
GAS5	3.32279	2.40366	Homo sapiens growth arrest specific 5 (GAS5), transcript variant 2, long non-coding RNA [NR_152521]
FENDRR	3.31975	2.19988	Homo sapiens FOXF1 adjacent non-coding developmental regulatory RNA (FENDRR), transcript variant 2, long non-coding RNA [NR_036444]
COX1	3.31549	3.67499	mitochondrially encoded cytochrome c oxidase I [Source:HGNC Symbol;Acc:HGNC:7419] [ENST00000361624]
PALD1	3.31471		Homo sapiens phosphatase domain containing paladin 1 (PALD1), mRNA [NM_014431]
HNRNPA1	3.31364	3.20736	Homo sapiens heterogeneous nuclear ribonucleoprotein A1 (HNRNPA1), transcript variant 3, non-coding RNA [NR_135167]
SNORD80	3.31186	2.86907	Homo sapiens small nucleolar RNA, C/D box 80 (SNORD80), small nucleolar RNA [NR_003940]
LRRC3C	3.31153	2.17049	Homo sapiens leucine rich repeat containing 3C (LRRC3C), mRNA [NM_001195545]
CHAT	3.3089		Homo sapiens choline O-acetyltransferase (CHAT), transcript variant M, mRNA [NM_020549]
EPB41L4A-AS1	3.3079		Homo sapiens EPB41L4A antisense RNA 1 (EPB41L4A-AS1), long non-coding RNA [NR_015370]
MIAT	3.30725	4.49706	Homo sapiens myocardial infarction associated transcript (MIAT), transcript variant 2, long non-coding RNA [NR_033319]
ANKRD20A12P	3.30692		Homo sapiens ankyrin repeat domain 20 family member A12, pseudogene (ANKRD20A12P), non-coding RNA [NR_046228]
SYNGR4	3.3041	3.03625	synaptogyrin 4 [Source:HGNC Symbol;Acc:HGNC:11502] [ENST00000601610]
POU5F1	3.30265		Homo sapiens POU class 5 homeobox 1 (POU5F1), transcript variant 1, mRNA [NM_002701]
GPR27	3.30121		G protein-coupled receptor 27 [Source:HGNC Symbol;Acc:HGNC:4482] [ENST00000304411]
SNORA37	3.30086	3.54387	Homo sapiens small nucleolar RNA, H/ACA box 37 (SNORA37), small nucleolar RNA [NR_002970]
FAM153CP	3.29987	3.51731	family with sequence similarity 153 member C, pseudogene [Source:HGNC Symbol;Acc:HGNC:33936] [ENST00000506096]
RFX8	3.29899	2.66764	Homo sapiens RFX family member 8, lacking RFX DNA binding domain (RFX8), transcript variant 4, mRNA [NM_001367510]
SLC2A3	3.29388	48.8882	Homo sapiens solute carrier family 2 member 3 (SLC2A3), mRNA [NM_006931]
PRR25	3.28393	2.94202	Homo sapiens proline rich 25 (PRR25), mRNA [NM_001013638]
SLC2A1	3.28313	4.48592	Homo sapiens solute carrier family 2 member 1 (SLC2A1), mRNA [NM_006516]
SCN11A	3.27941		Homo sapiens sodium voltage-gated channel alpha subunit 11 (SCN11A), transcript variant 1, mRNA [NM_014139]
CT45A1	3.27725		Homo sapiens cancer/testis antigen family 45 member A1 (CT45A1), mRNA [NM_001017417]
CD37	3.27645		CD37 molecule [Source:HGNC Symbol;Acc:HGNC:1666] [ENST00000391859]
ELFN1	3.27602	2.58509	Homo sapiens extracellular leucine rich repeat and fibronectin type III domain containing 1 (ELFN1), mRNA [NM_001128636]
HTR3D	3.27334		Homo sapiens 5-hydroxytryptamine receptor 3D (HTR3D), transcript variant 2, mRNA [NM_182537]
RPS17	3.27024		AGENCOURT_13978263 NIH_MGC_172 Homo sapiens cDNA 5', mRNA sequence [CD049182]
GPR151	3.27019		Homo sapiens G protein-coupled receptor 151 (GPR151), mRNA [NM_194251]
FAM90A1	3.26857		Homo sapiens family with sequence similarity 90 member A1 (FAM90A1), transcript variant 1, mRNA [NM_018088]
FOXP4-AS1	3.26635	3.12359	Homo sapiens FOXP4 antisense RNA 1 (FOXP4-AS1), transcript variant 1, long non-coding RNA [NR_126415]
SNORD107	3.26567	3.46722	Homo sapiens small nucleolar RNA, C/D box 107 (SNORD107), small nucleolar RNA [NR_001293]
NFKBIL1	3.26425	2.62686	Homo sapiens NFKB inhibitor like 1 (NFKBIL1), transcript variant 2, mRNA [NM_001144961]
CHODL-AS1	3.26277		Homo sapiens CHODL antisense RNA 1 (CHODL-AS1), long non-coding RNA [NR_024354]
NLRC3	3.26063		Homo sapiens mRNA for FLJ00398 protein. [AK090476]
THBS1	3.259	2.82568	thrombospondin 1 [Source:HGNC Symbol;Acc:HGNC:11785] [ENST00000397591]
LDAH	3.2585		lipid droplet associated hydrolase [Source:HGNC Symbol;Acc:HGNC:26145] [ENST00000419825]
LUC7L3	3.25429		LUC7 like 3 pre-mRNA splicing factor [Source:HGNC Symbol;Acc:HGNC:24309] [ENST00000625349]
CSRNP3	3.24988		Homo sapiens cysteine and serine rich nuclear protein 3 (CSRNP3), transcript variant 1, mRNA [NM_001172173]
FAM13A-AS1	3.24951	3.21405	Homo sapiens FAM13A antisense RNA 1 (FAM13A-AS1), long non-coding RNA [NR_002806]
ARL17A	3.24746	3.71017	Homo sapiens ADP ribosylation factor like GTPase 17A (ARL17A), transcript variant 2, mRNA [NM_016632]
SAMD12	3.24652	2.49001	Homo sapiens sterile alpha motif domain containing 12 (SAMD12), transcript variant 2, mRNA [NM_207506]
ATG9B	3.24519		Homo sapiens autophagy related 9B (ATG9B), transcript variant 3, mRNA [NM_001317056]
NDST4	3.24477		N-deacetylase and N-sulfotransferase 4 [Source:HGNC Symbol;Acc:HGNC:20779] [ENST00000504854]
MIR3142HG	3.24281		Homo sapiens MIR3142 host gene (MIR3142HG), long non-coding RNA [NR_132748]
ANKRD36BP2	3.24245	2.57205	Homo sapiens ankyrin repeat domain 36B pseudogene 2 (ANKRD36BP2), non-coding RNA [NR_015424]
NCR3	3.24125		Homo sapiens natural cytotoxicity triggering receptor 3 (NCR3), transcript variant 1, mRNA [NM_147130]
PDCD1LG2	3.23863		programmed cell death 1 ligand 2 [Source:HGNC Symbol;Acc:HGNC:18731] [ENST00000397747]
NPEPPS	3.23832	4.66286	aminopeptidase puromycin sensitive [Source:HGNC Symbol;Acc:HGNC:7900] [ENST00000528751]
SUZ12P1	3.23609	2.53544	Homo sapiens SUZ12 pseudogene 1 (SUZ12P1), transcript variant 2, non-coding RNA [NR_144393]
CFAP43	3.23565		cilia and flagella associated protein 43 [Source:HGNC Symbol;Acc:HGNC:26684] [ENST00000369720]
GGT6	3.2335	2.15159	Homo sapiens gamma-glutamyltransferase 6 (GGT6), transcript variant 2, mRNA [NM_153338]
COLEC11	3.22733	4.97352	Homo sapiens collectin subfamily member 11 (COLEC11), transcript variant 2, mRNA [NM_199235]
SLCO1A2	3.22725		Homo sapiens solute carrier organic anion transporter family member 1A2 (SLCO1A2), transcript variant 1, mRNA [NM_134431]
UST-AS1	3.22472		Homo sapiens UST antisense RNA 1 (UST-AS1), long non-coding RNA [NR_038408]
CDH20	3.22371		Homo sapiens cadherin 20 (CDH20), mRNA [NM_031891]
NDP	3.2227		Homo sapiens norrin cystine knot growth factor NDP (NDP), mRNA [NM_000266]
ZNF160	3.22202		Homo sapiens zinc finger protein 160 (ZNF160), transcript variant 16, mRNA [NM_001322125]
ARHGAP24	3.22165	2.24919	Rho GTPase activating protein 24 [Source:HGNC Symbol;Acc:HGNC:25361] [ENST00000509709]
PNMA6A	3.22087		Homo sapiens PNMA family member 6A (PNMA6A), mRNA [NM_032882]
MYH6	3.22046		Homo sapiens myosin heavy chain 6 (MYH6), mRNA [NM_002471]
ZNF599	3.21869		Homo sapiens zinc finger protein 599 (ZNF599), mRNA [NM_001007248]
NSG2	3.21716	2.17417	neuronal vesicle trafficking associated 2 [Source:HGNC Symbol;Acc:HGNC:24955] [ENST00000521585]
CCM2L	3.21673	2.64553	Homo sapiens CCM2 like scaffold protein (CCM2L), transcript variant 2, mRNA [NM_080625]
SORCS3-AS1	3.2165		Homo sapiens SORCS3 antisense RNA 1 (SORCS3-AS1), long non-coding RNA [NR_104028]
MXI1	3.21531	4.55324	Homo sapiens MAX interactor 1, dimerization protein (MXI1), transcript variant 2, mRNA [NM_130439]
SIGLEC17P	3.21343		Homo sapiens sialic acid binding Ig like lectin 17, pseudogene (SIGLEC17P), transcript variant 1, non-coding RNA [NR_047529]
SMG1	3.21293	2.66475	Homo sapiens SMG1 nonsense mediated mRNA decay associated PI3K related kinase (SMG1), mRNA [NM_015092]
CALCA	3.21287	3.19268	Homo sapiens calcitonin related polypeptide alpha (CALCA), transcript variant 2, mRNA [NM_001033952]
PLIN2	3.21045	2.93578	perilipin 2 [Source:HGNC Symbol;Acc:HGNC:248] [ENST00000380464]
SIRPB1	3.20936		Homo sapiens signal regulatory protein beta 1 (SIRPB1), transcript variant 4, mRNA [NM_001329157]
LRRC74B	3.20803		Homo sapiens leucine rich repeat containing 74B (LRRC74B), transcript variant 1, mRNA [NM_001291006]
PCDHA13	3.20327		Homo sapiens protocadherin alpha 13 (PCDHA13), transcript variant 2, mRNA [NM_031865]
SERPINA13P	3.2003	3.89198	Homo sapiens serpin family A member 13, pseudogene (SERPINA13P), non-coding RNA [NR_015340]
EPHA10	3.19988		EPH receptor A10 [Source:HGNC Symbol;Acc:HGNC:19987] [ENST00000437645]
AHSA2P	3.19917	3.26263	Homo sapiens activator of HSP90 ATPase homolog 2, pseudogene (AHSA2P), transcript variant 7, non-coding RNA [NR_152210]
SNHG27	3.19841		Homo sapiens small nucleolar RNA host gene 27 (SNHG27), transcript variant 2, long non-coding RNA [NR_125884]
DUXAP9	3.19766		double homeobox A pseudogene 9 [Source:HGNC Symbol;Acc:HGNC:32188] [ENST00000619210]
CLDN22	3.19512		Homo sapiens claudin 22 (CLDN22), mRNA [NM_001111319]
DUX4	3.19508	2.20937	Homo sapiens double homeobox 4 (DUX4), transcript variant 4, mRNA [NM_001363820]
FLG	3.19394		Homo sapiens filaggrin (FLG), mRNA [NM_002016]
FGFR1OP2	3.19371		Homo sapiens FGFR1 oncogene partner 2 (FGFR1OP2), transcript variant 1, mRNA [NM_015633]
PREX2	3.19232		Homo sapiens phosphatidylinositol-3,4,5-trisphosphate dependent Rac exchange factor 2 (PREX2), transcript variant 2, mRNA [NM_025170]
WFDC13	3.19151		Homo sapiens WAP four-disulfide core domain 13 (WFDC13), mRNA [NM_172005]
MAFIP	3.19098	2.41581	Homo sapiens MAFF interacting protein (pseudogene) (MAFIP), transcript variant 1, non-coding RNA [NR_046439]
VSTM2A	3.19094		Homo sapiens V-set and transmembrane domain containing 2A (VSTM2A), transcript variant 3, mRNA [NM_001317843]
IL24	3.18872	2.28093	Homo sapiens interleukin 24 (IL24), transcript variant 3, mRNA [NM_001185156]
DDB1	3.18869		damage specific DNA binding protein 1 [Source:HGNC Symbol;Acc:HGNC:2717] [ENST00000545894]
CERS3	3.18845		Homo sapiens ceramide synthase 3 (CERS3), transcript variant 4, mRNA [NM_178842]
S100A5	3.18833	2.40076	Homo sapiens S100 calcium binding protein A5 (S100A5), mRNA [NM_002962]
PRICKLE3	3.1852	2.02671	prickle planar cell polarity protein 3 [Source:HGNC Symbol;Acc:HGNC:6645] [ENST00000376310]
KCTD11	3.18162	5.45023	Homo sapiens potassium channel tetramerization domain containing 11 (KCTD11), transcript variant 1a, mRNA [NM_001002914]
SPPL2C	3.18141	3.11134	signal peptide peptidase like 2C [Source:HGNC Symbol;Acc:HGNC:28902] [ENST00000329196]
LRRC9	3.17979		Homo sapiens leucine rich repeat containing 9 (LRRC9), transcript variant 1, mRNA [NM_001355272]
H3C7	3.17846	3.79992	Homo sapiens histone cluster 1 H3 family member f (HIST1H3F), mRNA [NM_021018]
CAMP	3.17599	3.10206	Homo sapiens cathelicidin antimicrobial peptide (CAMP), mRNA [NM_004345]
MYO16	3.17291		Homo sapiens myosin XVI (MYO16), transcript variant 2, mRNA [NM_015011]
BTNL2	3.17262	2.70102	Homo sapiens butyrophilin like 2 (BTNL2), mRNA [NM_001304561]
AMN	3.17184	2.43163	Homo sapiens amnion associated transmembrane protein (AMN), mRNA [NM_030943]
UVSSA	3.17146	2.23898	UV stimulated scaffold protein A [Source:HGNC Symbol;Acc:HGNC:29304] [ENST00000503548]
TPTE2P3	3.16998	2.27388	Homo sapiens transmembrane phosphoinositide 3-phosphatase and tensin homolog 2 pseudogene 3 (TPTE2P3), non-coding RNA [NR_002793]
VCX2	3.16895		Homo sapiens variable charge X-linked 2 (VCX2), mRNA [NM_016378]
PVT1	3.16765		Homo sapiens Pvt1 oncogene (PVT1), long non-coding RNA [NR_003367]
CD3G	3.16732	2.31163	Homo sapiens CD3g molecule (CD3G), mRNA [NM_000073]
PRR36	3.16701	2.46221	Homo sapiens proline rich 36 (PRR36), transcript variant 1, mRNA [NM_001190467]
USP6NL	3.16517		USP6 N-terminal like [Source:HGNC Symbol;Acc:HGNC:16858] [ENST00000443016]
TRPV1	3.16082		Homo sapiens transient receptor potential cation channel subfamily V member 1 (TRPV1), transcript variant 3, mRNA [NM_080706]
FLT1	3.15861		Homo sapiens fms related tyrosine kinase 1 (FLT1), transcript variant 1, mRNA [NM_002019]
TPP1	3.1586	2.41976	Homo sapiens tripeptidyl peptidase 1 (TPP1), mRNA [NM_000391]
EMILIN1	3.15775	2.43201	elastin microfibril interfacer 1 [Source:HGNC Symbol;Acc:HGNC:19880] [ENST00000380320]
EPB41L3	3.15414		Homo sapiens erythrocyte membrane protein band 4.1 like 3 (EPB41L3), transcript variant 1, mRNA [NM_012307]
SMC5-AS1	3.15312	3.45106	Homo sapiens SMC5 antisense RNA 1 (head to head) (SMC5-AS1), long non-coding RNA [NR_039990]
ZNF135	3.15177		Homo sapiens zinc finger protein 135 (ZNF135), transcript variant 2, mRNA [NM_003436]
KLK2	3.1508		Homo sapiens kallikrein related peptidase 2 (KLK2), transcript variant 2, mRNA [NM_001002231]
TUSC8	3.1507	2.35622	AGENCOURT_8883169 Lupski_sciatic_nerve Homo sapiens cDNA clone IMAGE:6199956 5', mRNA sequence [BQ950045]
VSIG10L2	3.1505		V-set and immunoglobulin domain containing 10 like 2 [Source:HGNC Symbol;Acc:HGNC:27879] [ENST00000638636]
BRWD1-AS1	3.15044		Homo sapiens BRWD1 antisense RNA 1 (BRWD1-AS1), long non-coding RNA [NR_046655]
SNORD58A	3.14828	3.1522	Homo sapiens small nucleolar RNA, C/D box 58A (SNORD58A), small nucleolar RNA [NR_002571]
FGD5	3.14577		Homo sapiens FYVE, RhoGEF and PH domain containing 5 (FGD5), transcript variant 2, mRNA [NM_001320276]
VN1R4	3.1429		Homo sapiens vomeronasal 1 receptor 4 (VN1R4), mRNA [NM_173857]
CTD-3080P12.3	3.14192		Homo sapiens uncharacterized LOC101928857 (CTD-3080P12.3), long non-coding RNA [NR_109911]
HNF4G	3.13898		Homo sapiens hepatocyte nuclear factor 4 gamma (HNF4G), transcript variant 1, mRNA [NM_004133]
METTL15	3.13718	2.28385	methyltransferase like 15 [Source:HGNC Symbol;Acc:HGNC:26606] [ENST00000403099]
FPR1	3.13515	2.27373	Homo sapiens formyl peptide receptor 1 (FPR1), transcript variant 2, mRNA [NM_002029]
MAP3K20-AS1	3.13511		Homo sapiens MAP3K20 antisense RNA 1 (MAP3K20-AS1), long non-coding RNA [NR_033882]
FMO9P	3.13439	3.57411	Homo sapiens flavin containing dimethylaniline monoxygenase 9, pseudogene (FMO9P), non-coding RNA [NR_002925]
CASC8	3.13332		Homo sapiens cancer susceptibility 8 (CASC8), transcript variant 2, long non-coding RNA [NR_024393]
CROCC2	3.13274	2.55739	Homo sapiens ciliary rootlet coiled-coil, rootletin family member 2 (CROCC2), mRNA [NM_001351305]
CCNC	3.13272	3.77768	cyclin C [Source:HGNC Symbol;Acc:HGNC:1581] [ENST00000482541]
DNAH17	3.12679		Homo sapiens dynein axonemal heavy chain 17 (DNAH17), mRNA [NM_173628]
CNTRL	3.12666	2.41521	centriolin [Source:HGNC Symbol;Acc:HGNC:1858] [ENST00000373847]
H4C11	3.1262	3.04199	Homo sapiens histone cluster 1 H4 family member j (HIST1H4J), mRNA [NM_021968]
NPBWR2	3.12549		Homo sapiens neuropeptides B and W receptor 2 (NPBWR2), mRNA [NM_005286]
GARS-DT	3.12269	2.63786	Homo sapiens GARS divergent transcript (GARS-DT), long non-coding RNA [NR_038889]
TINAGL1	3.11837	2.39243	Homo sapiens cDNA FLJ46594 fis, clone THYMU3045692. [AK128451]
PHLDB3	3.11731	3.66047	pleckstrin homology like domain family B member 3 [Source:HGNC Symbol;Acc:HGNC:30499] [ENST00000599242]
SNORD50B	3.11645	3.41901	Homo sapiens small nucleolar RNA, C/D box 50B (SNORD50B), small nucleolar RNA [NR_003044]
ZNF497	3.11598	2.60561	Homo sapiens zinc finger protein 497 (ZNF497), transcript variant 1, mRNA [NM_198458]
PRAME	3.11306	2.16247	preferentially expressed antigen in melanoma [Source:HGNC Symbol;Acc:HGNC:9336] [ENST00000406503]
DCD	3.11154		Homo sapiens dermcidin (DCD), transcript variant 2, mRNA [NM_001300854]
MYH8	3.11108		Homo sapiens myosin heavy chain 8 (MYH8), mRNA [NM_002472]
FLRT2	3.10988	2.09425	Homo sapiens fibronectin leucine rich transmembrane protein 2 (FLRT2), transcript variant 7, non-coding RNA [NR_144387]
SNAR-C4	3.10757		602076150F1 NIH_MGC_62 Homo sapiens cDNA clone IMAGE:4243164 5', mRNA sequence [BF570948]
TINAGL1	3.10724	2.34664	Homo sapiens tubulointerstitial nephritis antigen like 1 (TINAGL1), transcript variant 1, mRNA [NM_022164]
OPN5	3.10573		Homo sapiens opsin 5 (OPN5), transcript variant 1, mRNA [NM_181744]
POR	3.10193	2.74072	cytochrome p450 oxidoreductase [Source:HGNC Symbol;Acc:HGNC:9208] [ENST00000421059]
ABCC11	3.10162	2.43952	Homo sapiens ATP binding cassette subfamily C member 11 (ABCC11), transcript variant 2, mRNA [NM_033151]
ATXN10	3.10156		ataxin 10 [Source:HGNC Symbol;Acc:HGNC:10549] [ENST00000402380]
RGS9	3.09669	2.79773	regulator of G protein signaling 9 [Source:HGNC Symbol;Acc:HGNC:10004] [ENST00000637818]
DIABLO	3.09324	2.55236	Homo sapiens diablo IAP-binding mitochondrial protein (DIABLO), transcript variant 5, mRNA [NM_001278302]
ZNF467	3.09237	2.46318	Homo sapiens zinc finger protein 467 (ZNF467), transcript variant 1, mRNA [NM_207336]
SYT3	3.09134	2.42228	Homo sapiens synaptotagmin 3 (SYT3), transcript variant 1, mRNA [NM_032298]
TPTEP2	3.0903	2.29391	Homo sapiens TPTE pseudogene 2 (TPTEP2), non-coding RNA [NR_002821]
ZNF804B	3.08962		zinc finger protein 804B [Source:HGNC Symbol;Acc:HGNC:21958] [ENST00000611114]
DEFB119	3.08908	3.11097	Homo sapiens defensin beta 119 (DEFB119), transcript variant 3, mRNA [NM_153323]
GOLGA8R	3.08907	2.20927	golgin A8 family member R [Source:HGNC Symbol;Acc:HGNC:44407] [ENST00000624918]
CEBPZOS	3.08888	2.7	CEBPZ opposite strand [Source:HGNC Symbol;Acc:HGNC:49288] [ENST00000397064]
RBMY1D	3.08215		Homo sapiens RNA binding motif protein, Y-linked, family 1, member D (RBMY1D), transcript variant 1, mRNA [NM_001006120]
SPEGNB	3.08099		Homo sapiens SPEG neighbor (SPEGNB), mRNA [NM_001286811]
PDE4D	3.08063	2.35126	Homo sapiens phosphodiesterase 4D (PDE4D), transcript variant 16, mRNA [NM_001364602]
TUNAR	3.08054		Homo sapiens TCL1 upstream neural differentiation-associated RNA (TUNAR), transcript variant 1, long non-coding RNA [NR_132398]
SAMD7	3.08029		Homo sapiens sterile alpha motif domain containing 7 (SAMD7), transcript variant 2, mRNA [NM_182610]
GSG1L	3.07978		Homo sapiens GSG1 like (GSG1L), transcript variant 3, mRNA [NM_001323900]
AR	3.07922		Homo sapiens androgen receptor (AR), transcript variant 2, mRNA [NM_001011645]
EIF4E1B	3.07892		Homo sapiens eukaryotic translation initiation factor 4E family member 1B (EIF4E1B), mRNA [NM_001099408]
SLF2	3.07869	3.14148	Homo sapiens SMC5-SMC6 complex localization factor 2 (SLF2), transcript variant 3, mRNA [NM_001243770]
PDK1	3.07684	3.83112	Homo sapiens pyruvate dehydrogenase kinase 1 (PDK1), transcript variant 2, mRNA [NM_002610]
BIRC7	3.07657		Homo sapiens baculoviral IAP repeat containing 7 (BIRC7), transcript variant 2, mRNA [NM_022161]
ASB14	3.07522		Homo sapiens ankyrin repeat and SOCS box containing 14 (ASB14), transcript variant 2, mRNA [NM_130387]
NLGN2	3.07326	2.23714	neuroligin 2 [Source:HGNC Symbol;Acc:HGNC:14290] [ENST00000575301]
ARMC4	3.07146		armadillo repeat containing 4 [Source:HGNC Symbol;Acc:HGNC:25583] [ENST00000434029]
ATP6	3.06769	3.162	mitochondrially encoded ATP synthase membrane subunit 6 [Source:HGNC Symbol;Acc:HGNC:7414] [ENST00000361899]
MS4A14	3.06661	2.25641	Homo sapiens membrane spanning 4-domains A14 (MS4A14), transcript variant 4, mRNA [NM_001261828]
HNRNPA1	3.06625	2.01832	Homo sapiens heterogeneous nuclear ribonucleoprotein A1 (HNRNPA1), transcript variant 1, mRNA [NM_002136]
TYROBP	3.06316		Homo sapiens TYRO protein tyrosine kinase binding protein (TYROBP), transcript variant 1, mRNA [NM_003332]
DNAH9	3.0631		Homo sapiens dynein axonemal heavy chain 9 (DNAH9), transcript variant 2, mRNA [NM_001372]
AFF1	3.06214	3.3063	AF4/FMR2 family member 1 [Source:HGNC Symbol;Acc:HGNC:7135] [ENST00000504956]
SNHG4	3.06175		Homo sapiens small nucleolar RNA host gene 4 (SNHG4), transcript variant 1, long non-coding RNA [NR_003141]
ADGRL2	3.06078		Homo sapiens adhesion G protein-coupled receptor L2 (ADGRL2), transcript variant 10, mRNA [NM_001366004]
CELSR1	3.06067	2.49681	Homo sapiens cadherin EGF LAG seven-pass G-type receptor 1 (CELSR1), mRNA [NM_014246]
USP17L8	3.0606		Homo sapiens ubiquitin specific peptidase 17 like family member 8 (USP17L8), mRNA [NM_001256872]
TBC1D22A-AS1	3.06054		Homo sapiens TBC1D22A antisense RNA 1 (TBC1D22A-AS1), long non-coding RNA [NR_122047]
OR4L1	3.06032		Homo sapiens olfactory receptor family 4 subfamily L member 1 (OR4L1), mRNA [NM_001004717]
PTCD3	3.06018	2.92779	pentatricopeptide repeat domain 3 [Source:HGNC Symbol;Acc:HGNC:24717] [ENST00000488801]
KIR2DS4	3.06009		Homo sapiens killer cell immunoglobulin like receptor, two Ig domains and short cytoplasmic tail 4 (KIR2DS4), transcript variant 1, mRNA [NM_012314]
CLK3	3.05929	2.69248	Homo sapiens CDC like kinase 3 (CLK3), transcript variant 2, mRNA [NM_003992]
EGFEM1P	3.05891		Homo sapiens EGF like and EMI domain containing 1, pseudogene (EGFEM1P), non-coding RNA [NR_021485]
FOXP4	3.05697	2.39696	Homo sapiens forkhead box P4 (FOXP4), transcript variant 1, mRNA [NM_001012426]
SPATA6	3.05645		Homo sapiens spermatogenesis associated 6 (SPATA6), transcript variant 1, mRNA [NM_019073]
ANKRD30A	3.05569		Homo sapiens ankyrin repeat domain 30A (ANKRD30A), mRNA [NM_052997]
THRSP	3.05498		Homo sapiens thyroid hormone responsive (THRSP), mRNA [NM_003251]
HOXA10	3.05469	2.2159	Homo sapiens homeobox A10 (HOXA10), transcript variant 1, mRNA [NM_018951]
LRRN3	3.05462		Homo sapiens leucine rich repeat neuronal 3 (LRRN3), transcript variant 3, mRNA [NM_018334]
CSF2RA	3.0522		Homo sapiens colony stimulating factor 2 receptor alpha subunit (CSF2RA), transcript variant 6, mRNA [NM_172249]
PART1	3.046		Homo sapiens prostate androgen-regulated transcript 1 (PART1), transcript variant 1, long non-coding RNA [NR_024617]
FMN2	3.04562		Homo sapiens formin 2 (FMN2), transcript variant 3, mRNA [NM_001348094]
EN2	3.04531	2.57175	engrailed homeobox 2 [Source:HGNC Symbol;Acc:HGNC:3343] [ENST00000297375]
PGM5	3.04468	2.2132	Homo sapiens phosphoglucomutase 5 (PGM5), mRNA [NM_021965]
SNORD89	3.04375	2.87043	Homo sapiens small nucleolar RNA, C/D box 89 (SNORD89), small nucleolar RNA [NR_003070]
CHN2	3.04327		Homo sapiens chimerin 2 (CHN2), transcript variant 14, mRNA [NM_001293081]
CYTOR	3.0428	3.07211	Homo sapiens cytoskeleton regulator RNA (CYTOR), transcript variant 4, long non-coding RNA [NR_146460]
PIK3R6	3.04238	2.09411	Homo sapiens phosphoinositide-3-kinase regulatory subunit 6 (PIK3R6), transcript variant 1, mRNA [NM_001010855]
CSF2	3.03804	2.66335	Homo sapiens colony stimulating factor 2 (CSF2), mRNA [NM_000758]
SNORD87	3.03729	3.56428	Homo sapiens small nucleolar RNA, C/D box 87 (SNORD87), small nucleolar RNA [NR_002598]
G0S2	3.03664	2.84728	Homo sapiens G0/G1 switch 2 (G0S2), mRNA [NM_015714]
OR11L1	3.03556		Homo sapiens olfactory receptor family 11 subfamily L member 1 (OR11L1), mRNA [NM_001001959]
EDN3	3.0341		Homo sapiens endothelin 3 (EDN3), transcript variant 2, mRNA [NM_207032]
SCARF2	3.03394	2.22784	Homo sapiens scavenger receptor class F member 2 (SCARF2), transcript variant 1, mRNA [NM_153334]
HACD1	3.03263	2.11531	3-hydroxyacyl-CoA dehydratase 1 [Source:HGNC Symbol;Acc:HGNC:9639] [ENST00000326961]
FRG1	3.03162	3.08908	PREDICTED: Homo sapiens FSHD region gene 1 (FRG1), transcript variant X1, misc_RNA [XR_002959721]
ABCB1	3.03092		Homo sapiens ATP binding cassette subfamily B member 1 (ABCB1), transcript variant 1, mRNA [NM_001348945]
SNORA25	3.02652	2.62013	Homo sapiens small nucleolar RNA, H/ACA box 25 (SNORA25), small nucleolar RNA [NR_003028]
RABGAP1L	3.02568	2.64831	Homo sapiens RAB GTPase activating protein 1 like (RABGAP1L), transcript variant 13, mRNA [NM_001366449]
CTAGE1	3.02343	2.61403	cutaneous T cell lymphoma-associated antigen 1 [Source:HGNC Symbol;Acc:HGNC:24346] [ENST00000525417]
DGKI	3.02326		diacylglycerol kinase iota [Source:HGNC Symbol;Acc:HGNC:2855] [ENST00000453654]
KRT34	3.02011	3.9461	Homo sapiens keratin 34 (KRT34), mRNA [NM_021013]
RBMY1B	3.01899		Homo sapiens RNA binding motif protein, Y-linked, family 1, member B (RBMY1B), transcript variant 2, mRNA [NM_001320948]
GS1-24F4.2	3.01882		Homo sapiens cDNA FLJ45934 fis, clone PLACE7003684. [AK127831]
PRAMEF36P	3.01825		Homo sapiens PRAME family member 36, pseudogene (PRAMEF36P), non-coding RNA [NR_111945]
RNF222	3.01649	4.75476	Homo sapiens ring finger protein 222 (RNF222), mRNA [NM_001146684]
NLRP9	3.01591		NLR family pyrin domain containing 9 [Source:HGNC Symbol;Acc:HGNC:22941] [ENST00000332836]
TPSG1	3.01478	2.56522	Homo sapiens tryptase gamma 1 (TPSG1), mRNA [NM_012467]
TRPM3	3.01394		Homo sapiens transient receptor potential cation channel subfamily M member 3 (TRPM3), transcript variant 7, mRNA [NM_206948]
STK32C	3.01293	2.64268	Homo sapiens serine/threonine kinase 32C (STK32C), transcript variant 4, mRNA [NM_001318880]
SNRPC	3.01243		Homo sapiens small nuclear ribonucleoprotein polypeptide C (SNRPC), transcript variant 1, mRNA [NM_003093]
SMYD1	3.01074		Homo sapiens SET and MYND domain containing 1 (SMYD1), transcript variant 2, mRNA [NM_001330364]
KREMEN2	3.01063	3.00238	Homo sapiens kringle containing transmembrane protein 2 (KREMEN2), transcript variant 4, mRNA [NM_172229]
KRT25	3.01062		keratin 25 [Source:HGNC Symbol;Acc:HGNC:30839] [ENST00000312150]
RDH8	3.00871		retinol dehydrogenase 8 [Source:HGNC Symbol;Acc:HGNC:14423] [ENST00000651512]
H4C12	3.00765	2.69932	Homo sapiens histone cluster 1 H4 family member k (HIST1H4K), mRNA [NM_003541]
FAM157B	3.00583	2.88376	Homo sapiens family with sequence similarity 157 member B (FAM157B), long non-coding RNA [NR_146178]
SDS	3.00163		Homo sapiens serine dehydratase (SDS), mRNA [NM_006843]
CRNDE	2.99883		Homo sapiens colorectal neoplasia differentially expressed (CRNDE), transcript variant 5, mRNA [NM_001308963]
EYS	2.99785		Homo sapiens eyes shut homolog (EYS), transcript variant 4, mRNA [NM_001292009]
EFCAB11	2.9967		EF-hand calcium binding domain 11 [Source:HGNC Symbol;Acc:HGNC:20357] [ENST00000556639]
ITIH1	2.99505		Homo sapiens inter-alpha-trypsin inhibitor heavy chain 1 (ITIH1), transcript variant 1, mRNA [NM_002215]
ARL17B	2.99397	2.65027	Homo sapiens ADP ribosylation factor like GTPase 17B (ARL17B), transcript variant 1, mRNA [NM_001039083]
EYS	2.99148		eyes shut homolog [Source:HGNC Symbol;Acc:HGNC:21555] [ENST00000370615]
CBLN4	2.98956		cerebellin 4 precursor [Source:HGNC Symbol;Acc:HGNC:16231] [ENST00000064571]
ATP8	2.98875	3.47649	mitochondrially encoded ATP synthase membrane subunit 8 [Source:HGNC Symbol;Acc:HGNC:7415] [ENST00000361851]
LRGUK	2.98718		Homo sapiens leucine rich repeats and guanylate kinase domain containing (LRGUK), transcript variant 3, mRNA [NM_144648]
ITPRID1	2.98675		Homo sapiens ITPR interacting domain containing 1 (ITPRID1), transcript variant 1, mRNA [NM_001257967]
TALAM1	2.98493	2.48972	Homo sapiens MALAT1 antisense transcript (TALAM1), antisense RNA [NR_145459]
ZNF511	2.98339	3.30928	zinc finger protein 511 [Source:HGNC Symbol;Acc:HGNC:28445] [ENST00000359035]
ARGLU1	2.98327	2.72383	arginine and glutamate rich 1 [Source:HGNC Symbol;Acc:HGNC:25482] [ENST00000472226]
INVS	2.98317	2.82412	Homo sapiens inversin (INVS), transcript variant 1, mRNA [NM_014425]
C7	2.98127		complement C7 [Source:HGNC Symbol;Acc:HGNC:1346] [ENST00000313164]
RHEBL1	2.98081	2.78343	Homo sapiens RHEB like 1 (RHEBL1), transcript variant 1, mRNA [NM_144593]
TMEM165	2.97743		transmembrane protein 165 [Source:HGNC Symbol;Acc:HGNC:30760] [ENST00000515591]
DNAJC5B	2.97559	2.11151	Homo sapiens DnaJ heat shock protein family (Hsp40) member C5 beta (DNAJC5B), transcript variant 2, mRNA [NM_001349432]
CD200R1	2.97446		Homo sapiens CD200 receptor 1 (CD200R1), transcript variant 2, mRNA [NM_138939]
PAX1	2.97345		Homo sapiens paired box 1 (PAX1), transcript variant 2, mRNA [NM_001257096]
RPS16P5	2.97154	2.29842	Homo sapiens ribosomal protein S16 pseudogene 5 (RPS16P5), non-coding RNA [NR_046241]
CHD8	2.96997	2.55491	chromodomain helicase DNA binding protein 8 [Source:HGNC Symbol;Acc:HGNC:20153] [ENST00000646558]
CILP	2.96797	2.59975	Homo sapiens cartilage intermediate layer protein (CILP), mRNA [NM_003613]
HYMAI	2.96755	4.35982	Homo sapiens hydatidiform mole associated and imprinted (HYMAI) mRNA, complete sequence. [AF241534]
GLS	2.9662	3.33293	Homo sapiens glutaminase (GLS), transcript variant 2, mRNA [NM_001256310]
TMEM236	2.96589		Homo sapiens transmembrane protein 236 (TMEM236), mRNA [NM_001098844]
VWA5A	2.96563		Homo sapiens von Willebrand factor A domain containing 5A (VWA5A), transcript variant 2, mRNA [NM_198315]
CRPPA	2.96219		Homo sapiens CDP-L-ribitol pyrophosphorylase A (CRPPA), transcript variant 1, mRNA [NM_001101426]
MIR3150BHG	2.95916		Homo sapiens hypothetical protein LOC286149, mRNA (cDNA clone IMAGE:40114548). [BC128222]
FEZF1	2.95767		Homo sapiens FEZ family zinc finger 1 (FEZF1), transcript variant 2, mRNA [NM_001160264]
RARB-AS1	2.95751		Homo sapiens RARB antisense RNA 1 (RARB-AS1), long non-coding RNA [NR_134933]
MYMK	2.95617	2.54087	myomaker, myoblast fusion factor [Source:HGNC Symbol;Acc:HGNC:33778] [ENST00000339996]
MUC16	2.95488	4.07995	Homo sapiens mucin 16, cell surface associated (MUC16), mRNA [NM_024690]
RGS7	2.95346		Homo sapiens regulator of G protein signaling 7 (RGS7), transcript variant 1, mRNA [NM_002924]
NBEAL1	2.95333	2.39617	Homo sapiens neurobeachin like 1 (NBEAL1), mRNA [NM_001114132]
CD5	2.95285	2.35172	Homo sapiens CD5 molecule (CD5), transcript variant 1, mRNA [NM_014207]
NUP42	2.95204	2.49626	nucleoporin 42 [Source:HGNC Symbol;Acc:HGNC:17010] [ENST00000477844]
HSD17B7	2.95096	4.362	hydroxysteroid 17-beta dehydrogenase 7 [Source:HGNC Symbol;Acc:HGNC:5215] [ENST00000367915]
TEX49	2.95006		Homo sapiens testis expressed 49 (TEX49), transcript variant 2, mRNA [NM_001351125]
TMEM225	2.94895		Homo sapiens transmembrane protein 225 (TMEM225), transcript variant 1, mRNA [NM_001013743]
CALY	2.94842	2.55302	Homo sapiens calcyon neuron specific vesicular protein (CALY), transcript variant 2, mRNA [NM_001321617]
ZCCHC7	2.94817	2.09035	zinc finger CCHC-type containing 7 [Source:HGNC Symbol;Acc:HGNC:26209] [ENST00000322831]
MROH7	2.94793	2.86137	Homo sapiens maestro heat like repeat family member 7 (MROH7), transcript variant 1, mRNA [NM_001039464]
ZC3HAV1L	2.94741	2.72008	Homo sapiens zinc finger CCCH-type containing, antiviral 1 like (ZC3HAV1L), mRNA [NM_080660]
GIMAP6	2.94676		Homo sapiens GTPase, IMAP family member 6 (GIMAP6), transcript variant 1, mRNA [NM_024711]
HDGF	2.94318	2.16062	Homo sapiens heparin binding growth factor (HDGF), transcript variant 1, mRNA [NM_004494]
SNORD15A	2.94283	4.14449	Homo sapiens small nucleolar RNA, C/D box 15A (SNORD15A), small nucleolar RNA [NR_000005]
SPANXN5	2.9418		SPANX family member N5 [Source:HGNC Symbol;Acc:HGNC:33178] [ENST00000375511]
TMEM250	2.94159		Homo sapiens transmembrane protein 250 (TMEM250), transcript variant 2, mRNA [NM_001256526]
SYN2	2.94121		Homo sapiens synapsin II (SYN2), transcript variant IIa, mRNA [NM_133625]
ARPP21	2.94101		Homo sapiens cAMP regulated phosphoprotein 21 (ARPP21), transcript variant 1, mRNA [NM_016300]
GPR150	2.94057	2.75191	Homo sapiens G protein-coupled receptor 150 (GPR150), mRNA [NM_199243]
CEACAM19	2.94056		Homo sapiens carcinoembryonic antigen related cell adhesion molecule 19 (CEACAM19), transcript variant 2, mRNA [NM_020219]
NKX6-2	2.93616		Homo sapiens NK6 homeobox 2 (NKX6-2), mRNA [NM_177400]
CLEC2D	2.93591	2.17265	Homo sapiens C-type lectin domain family 2 member D (CLEC2D), transcript variant 1, mRNA [NM_013269]
RNU4ATAC	2.93445	2.3231	Homo sapiens RNA, U4atac small nuclear (U12-dependent splicing) (RNU4ATAC), small nuclear RNA [NR_023343]
KMT2A	2.93303	2.5217	lysine methyltransferase 2A [Source:HGNC Symbol;Acc:HGNC:7132] [ENST00000647638]
GSG1L2	2.93205	2.30141	Homo sapiens GSG1 like 2 (GSG1L2), mRNA [NM_001310219]
UNCX	2.93196	2.84441	Homo sapiens UNC homeobox (UNCX), mRNA [NM_001080461]
ADGRF5	2.93099		Homo sapiens adhesion G protein-coupled receptor F5 (ADGRF5), transcript variant 2, mRNA [NM_001098518]
CCDC144A	2.93073	2.51219	Homo sapiens coiled-coil domain containing 144A (CCDC144A), transcript variant 1, mRNA [NM_014695]
H2AC6	2.93018	2.71352	Homo sapiens histone cluster 1 H2A family member c (HIST1H2AC), mRNA [NM_003512]
FAM122B	2.92964		Homo sapiens family with sequence similarity 122B (FAM122B), transcript variant 11, mRNA [NM_001331093]
SSX4B	2.92771		Homo sapiens SSX family member 4B (SSX4B), transcript variant 1, mRNA [NM_001034832]
GAB4	2.92671	2.10205	Homo sapiens GRB2 associated binding protein family member 4 (GAB4), transcript variant 1, mRNA [NM_001037814]
CDKL4	2.92413		Homo sapiens cyclin dependent kinase like 4 (CDKL4), transcript variant 2, mRNA [NM_001009565]
CT45A6	2.92371	2.31613	Homo sapiens cancer/testis antigen family 45 member A6 (CT45A6), mRNA [NM_001017438]
SLC22A25	2.92331	2.42475	Homo sapiens solute carrier family 22 member 25 (SLC22A25), mRNA [NM_199352]
SLC4A1	2.92265		Homo sapiens solute carrier family 4 member 1 (Diego blood group) (SLC4A1), mRNA [NM_000342]
ITGBL1	2.92253	2.21262	Homo sapiens integrin subunit beta like 1 (ITGBL1), transcript variant 1, mRNA [NM_004791]
SEMA5B	2.92203	2.84147	Homo sapiens semaphorin 5B (SEMA5B), transcript variant 2, mRNA [NM_001256346]
VAMP2	2.91961	2.44033	Homo sapiens vesicle associated membrane protein 2 (VAMP2), transcript variant 1, mRNA [NM_014232]
ANKRD36B	2.9184	2.62931	ankyrin repeat domain 36B [Source:HGNC Symbol;Acc:HGNC:29333] [ENST00000615794]
KCNT2	2.91805		Homo sapiens potassium sodium-activated channel subfamily T member 2 (KCNT2), transcript variant 1, mRNA [NM_198503]
NR2E1	2.91798		Homo sapiens nuclear receptor subfamily 2 group E member 1 (NR2E1), transcript variant 2, mRNA [NM_003269]
DCST2	2.9162		Homo sapiens DC-STAMP domain containing 2 (DCST2), mRNA [NM_144622]
TPH1	2.91595		Homo sapiens tryptophan hydroxylase 1 (TPH1), mRNA [NM_004179]
MS4A4E	2.91576		Homo sapiens membrane spanning 4-domains A4E (MS4A4E), mRNA [NM_001351235]
SNHG32	2.91563		Homo sapiens small nucleolar RNA host gene 32 (SNHG32), transcript variant 4, long non-coding RNA [NR_160945]
HAPLN2	2.91433	3.22539	Homo sapiens hyaluronan and proteoglycan link protein 2 (HAPLN2), mRNA [NM_021817]
H2BU1	2.91139	3.15707	Homo sapiens histone cluster 3 H2B family member b (HIST3H2BB), mRNA [NM_175055]
ANKRD36C	2.90877	2.26489	Homo sapiens ankyrin repeat domain 36C (ANKRD36C), mRNA [NM_001310154]
ZDHHC11B	2.90841	2.48962	zinc finger DHHC-type containing 11B [Source:HGNC Symbol;Acc:HGNC:32962] [ENST00000651221]
ECHDC3	2.9082	2.218	Homo sapiens enoyl-CoA hydratase domain containing 3 (ECHDC3), mRNA [NM_024693]
ACSM5	2.9077		Homo sapiens acyl-CoA synthetase medium chain family member 5 (ACSM5), transcript variant 3, mRNA [NM_001324372]
FCRL6	2.90769		Homo sapiens Fc receptor like 6 (FCRL6), transcript variant 2, mRNA [NM_001284217]
EXOC3L1	2.89963	2.46168	Homo sapiens exocyst complex component 3 like 1 (EXOC3L1), mRNA [NM_178516]
OBSCN-AS1	2.89861		Homo sapiens OBSCN antisense RNA 1 (OBSCN-AS1), transcript variant 2, long non-coding RNA [NR_073155]
SSX8P	2.89786		Homo sapiens SSX family member 8, pseudogene (SSX8P), non-coding RNA [NR_027250]
MEX3D	2.89761	2.63665	Homo sapiens mex-3 RNA binding family member D (MEX3D), transcript variant 2, mRNA [NM_001174118]
SMIM9	2.89734	2.18582	Homo sapiens small integral membrane protein 9 (SMIM9), mRNA [NM_001162936]
SGSM1	2.89603		Homo sapiens small G protein signaling modulator 1 (SGSM1), transcript variant 1, mRNA [NM_001039948]
EXOC7	2.89471	2.39345	Homo sapiens exocyst complex component 7 (EXOC7), transcript variant 7, mRNA [NM_001282314]
SNORD114-20	2.8918		Homo sapiens small nucleolar RNA, C/D box 114-20 (SNORD114-20), small nucleolar RNA [NR_003213]
TAF1D	2.89154	2.13143	Homo sapiens TATA-box binding protein associated factor, RNA polymerase I subunit D (TAF1D), transcript variant 3, non-coding RNA [NR_146091]
SNORD61	2.88977	3.06469	Homo sapiens small nucleolar RNA, C/D box 61 (SNORD61), small nucleolar RNA [NR_002735]
ITPR2	2.88968		Homo sapiens inositol 1,4,5-trisphosphate receptor type 2 (ITPR2), mRNA [NM_002223]
OCA2	2.88888		Homo sapiens OCA2 melanosomal transmembrane protein (OCA2), transcript variant 1, mRNA [NM_000275]
MAP4	2.88807	2.38545	Homo sapiens microtubule associated protein 4 (MAP4), transcript variant 3, mRNA [NM_030885]
IL4	2.88778		Homo sapiens interleukin 4 (IL4), transcript variant 1, mRNA [NM_000589]
CST11	2.88577		Homo sapiens cystatin 11 (CST11), transcript variant 1, mRNA [NM_130794]
IFNK	2.88551		Homo sapiens interferon kappa (IFNK), mRNA [NM_020124]
COX6B2	2.88517	2.78128	Homo sapiens cytochrome c oxidase subunit 6B2 (COX6B2), transcript variant 1, mRNA [NM_001369798]
GNG7	2.88305		Homo sapiens G protein subunit gamma 7 (GNG7), mRNA [NM_052847]
GZMB	2.88292		Homo sapiens granzyme B (GZMB), transcript variant 1, mRNA [NM_004131]
CCDC144NL-AS1	2.88231		Homo sapiens CCDC144NL antisense RNA 1 (CCDC144NL-AS1), transcript variant 2, long non-coding RNA [NR_160710]
YLPM1	2.88042		YLP motif containing 1 [Source:HGNC Symbol;Acc:HGNC:17798] [ENST00000554107]
SMOC2	2.87824		Homo sapiens SPARC related modular calcium binding 2 (SMOC2), transcript variant 1, mRNA [NM_022138]
ZACN	2.87817	2.53214	zinc activated ion channel [Source:HGNC Symbol;Acc:HGNC:29504] [ENST00000421794]
OR51E2	2.87538		olfactory receptor family 51 subfamily E member 2 [Source:HGNC Symbol;Acc:HGNC:15195] [ENST00000396950]
PCID2	2.87362	2.52602	Homo sapiens PCI domain containing 2 (PCID2), transcript variant 15, mRNA [NM_001353095]
ADGRE3	2.8728	2.0477	Homo sapiens adhesion G protein-coupled receptor E3 (ADGRE3), transcript variant 2, mRNA [NM_001289158]
SNORA33	2.86974	4.34568	Homo sapiens small nucleolar RNA, H/ACA box 33 (SNORA33), small nucleolar RNA [NR_002436]
CDRT15P2	2.86934		TFU00116 Transcript Finishing Unit (TFU) Homo sapiens cDNA, mRNA sequence [CF272591]
NKG7	2.86895		Homo sapiens natural killer cell granule protein 7 (NKG7), transcript variant 1, mRNA [NM_005601]
CYP17A1	2.8688		Homo sapiens cytochrome P450 family 17 subfamily A member 1 (CYP17A1), mRNA [NM_000102]
ND5	2.86787	2.89509	mitochondrially encoded NADH:ubiquinone oxidoreductase core subunit 5 [Source:HGNC Symbol;Acc:HGNC:7461] [ENST00000361567]
MUC16	2.86701	4.57956	Homo sapiens mucin 16, cell surface associated (MUC16), mRNA [NM_024690]
TRIQK	2.86635		Homo sapiens triple QxxK/R motif containing (TRIQK), transcript variant 1, mRNA [NM_001171796]
SPATA45	2.86634		spermatogenesis associated 45 [Source:HGNC Symbol;Acc:HGNC:33709] [ENST00000332912]
OVGP1	2.8607	2.54328	oviductal glycoprotein 1 [Source:HGNC Symbol;Acc:HGNC:8524] [ENST00000369732]
OR10R3P	2.86032		Homo sapiens cDNA FLJ16108 fis, clone THYMU2009425, moderately similar to OLFACTORY RECEPTOR-LIKE PROTEIN HGMP07J. [AK122667]
MTRNR2L4	2.85721		MT-RNR2 like 4 [Source:HGNC Symbol;Acc:HGNC:37161] [ENST00000399974]
RBM10	2.85715	2.61797	Homo sapiens cDNA FLJ40796 fis, clone TRACH2007754, highly similar to DXS8237E PROTEIN. [AK098115]
SZRD1	2.85691		SUZ RNA binding domain containing 1 [Source:HGNC Symbol;Acc:HGNC:30232] [ENST00000475078]
SLC25A16	2.85672	2.85948	Homo sapiens solute carrier family 25 member 16 (SLC25A16), transcript variant 5, mRNA [NM_001324315]
SFTA1P	2.8565		surfactant associated 1, pseudogene [Source:HGNC Symbol;Acc:HGNC:18383] [ENST00000653216]
HCN2	2.85625	2.41905	Homo sapiens hyperpolarization activated cyclic nucleotide gated potassium and sodium channel 2 (HCN2), mRNA [NM_001194]
DNAI2	2.85537		Homo sapiens dynein axonemal intermediate chain 2 (DNAI2), transcript variant 1, mRNA [NM_023036]
RPS3A	2.85443	2.85719	Homo sapiens ribosomal protein S3A (RPS3A), transcript variant 2, mRNA [NM_001267699]
ARHGAP33	2.85305	2.44049	Homo sapiens Rho GTPase activating protein 33 (ARHGAP33), transcript variant 3, mRNA [NM_001366178]
RAB43	2.85245	2.04001	AGENCOURT_6606420 NIH_MGC_106 Homo sapiens cDNA clone IMAGE:5483928 5', mRNA sequence [BM917410]
ANKRD36B	2.85177		Homo sapiens ankyrin repeat domain 36B (ANKRD36B), transcript variant 1, mRNA [NM_025190]
NANOG	2.85173		Homo sapiens Nanog homeobox (NANOG), transcript variant 1, mRNA [NM_024865]
GSTM5	2.84886		Homo sapiens glutathione S-transferase mu 5 (GSTM5), mRNA [NM_000851]
MAGEB17	2.84868	2.19841	MAGE family member B17 [Source:HGNC Symbol;Acc:HGNC:17418] [ENST00000400004]
FAM122C	2.84847	2.21295	Homo sapiens family with sequence similarity 122C (FAM122C), transcript variant 9, mRNA [NM_001365744]
EPHA8	2.84672		Homo sapiens EPH receptor A8 (EPHA8), transcript variant 1, mRNA [NM_020526]
SCARNA4	2.84591		MR2-CI0186-291100-008-f04 CI0186 Homo sapiens cDNA, mRNA sequence [BF814437]
FCGR2B	2.84411		Homo sapiens Fc fragment of IgG receptor IIb (FCGR2B), transcript variant 3, mRNA [NM_001002274]
MAML1	2.84376	2.446	Homo sapiens mRNA for mastermind-like 1 variant protein. [AB209135]
EBF2	2.84299		Homo sapiens EBF transcription factor 2 (EBF2), mRNA [NM_022659]
MPPED2	2.84286		Homo sapiens metallophosphoesterase domain containing 2 (MPPED2), transcript variant 2, mRNA [NM_001145399]
SLC9A5	2.84049		Homo sapiens solute carrier family 9 member A5 (SLC9A5), transcript variant 7, non-coding RNA [NR_136664]
SRARP	2.83988		steroid receptor associated and regulated protein [Source:HGNC Symbol;Acc:HGNC:28339] [ENST00000329454]
JAM3	2.8396	2.10162	Homo sapiens junctional adhesion molecule 3 (JAM3), transcript variant 2, mRNA [NM_001205329]
SLC9A5	2.83798	2.98227	Homo sapiens solute carrier family 9 member A5 (SLC9A5), transcript variant 2, mRNA [NM_001323971]
RASGEF1A	2.8379		Homo sapiens RasGEF domain family member 1A (RASGEF1A), transcript variant 1, mRNA [NM_001282862]
CD72	2.83623	2.5054	CD72 molecule [Source:HGNC Symbol;Acc:HGNC:1696] [ENST00000378430]
ALOX15B	2.8358	2.47177	Homo sapiens arachidonate 15-lipoxygenase type B (ALOX15B), transcript variant d, mRNA [NM_001141]
GPR171	2.83528		G protein-coupled receptor 171 [Source:HGNC Symbol;Acc:HGNC:30057] [ENST00000617554]
NPIPA2	2.83369	3.66707	PREDICTED: Homo sapiens nuclear pore complex interacting protein family member A2 (NPIPA2), transcript variant X11, mRNA [XM_011522594]
RNF213	2.8308		Homo sapiens ring finger protein 213 (RNF213), transcript variant 3, mRNA [NM_001256071]
FAM172BP	2.82972		Homo sapiens family with sequence similarity 172 member B, pseudogene (FAM172BP), non-coding RNA [NR_036433]
KIRREL3	2.82955		Homo sapiens kirre like nephrin family adhesion molecule 3 (KIRREL3), transcript variant 2, mRNA [NM_001161707]
SPANXA1	2.82893		Homo sapiens sperm protein associated with the nucleus, X-linked, family member A1 (SPANXA1), mRNA [NM_013453]
TH2LCRR	2.82755		Homo sapiens T helper type 2 locus control region associated RNA (TH2LCRR), transcript variant 1, long non-coding RNA [NR_132124]
SPANXN4	2.82739		Homo sapiens SPANX family member N4 (SPANXN4), mRNA [NM_001009613]
CNTN3	2.82724		Homo sapiens contactin 3 (CNTN3), mRNA [NM_020872]
RNF165	2.82406	2.40513	ring finger protein 165 [Source:HGNC Symbol;Acc:HGNC:31696] [ENST00000588679]
SMAP1	2.82403	2.20487	small ArfGAP 1 [Source:HGNC Symbol;Acc:HGNC:19651] [ENST00000439432]
SNORD5	2.82235	2.60541	Homo sapiens small nucleolar RNA, C/D box 5 (SNORD5), small nucleolar RNA [NR_003033]
SEC14L3	2.82196	2.02593	Homo sapiens SEC14 like lipid binding 3 (SEC14L3), transcript variant 1, mRNA [NM_174975]
KIAA0087	2.82142	2.73934	Homo sapiens KIAA0087 lncRNA (KIAA0087), long non-coding RNA [NR_022006]
CNTNAP3	2.8191	2.46607	Homo sapiens contactin associated protein like 3 (CNTNAP3), mRNA [NM_033655]
RHOH	2.81896		Homo sapiens ras homolog family member H (RHOH), transcript variant 6, mRNA [NM_004310]
PAQR9	2.81841		progestin and adipoQ receptor family member 9 [Source:HGNC Symbol;Acc:HGNC:30131] [ENST00000340634]
GOLGA6L7	2.81671		Homo sapiens golgin A6 family like 7 (GOLGA6L7), mRNA [NM_001365371]
SLC25A51	2.81515	2.45	Homo sapiens solute carrier family 25 member 51 (SLC25A51), transcript variant 2, non-coding RNA [NR_024872]
MGA	2.81371	2.75375	MAX dimerization protein MGA [Source:HGNC Symbol;Acc:HGNC:14010] [ENST00000619521]
KCNQ1-AS1	2.81323		Homo sapiens KCNQ1 antisense RNA 1 (KCNQ1-AS1), long non-coding RNA [NR_130721]
SNORD24	2.81181	2.79745	Homo sapiens small nucleolar RNA, C/D box 24 (SNORD24), small nucleolar RNA [NR_002447]
NRXN1	2.80793	2.0907	Homo sapiens neurexin 1 (NRXN1), transcript variant alpha2, mRNA [NM_001135659]
HES1	2.80668	3.15022	Homo sapiens hes family bHLH transcription factor 1 (HES1), mRNA [NM_005524]
IZUMO3	2.80433	2.38724	Homo sapiens IZUMO family member 3 (IZUMO3), transcript variant 2, mRNA [NM_001365008]
OR4S1	2.80227		Homo sapiens olfactory receptor family 4 subfamily S member 1 (OR4S1), mRNA [NM_001004725]
TAAR2	2.80162	2.47988	Homo sapiens trace amine associated receptor 2 (gene/pseudogene) (TAAR2), transcript variant 1, mRNA [NM_001033080]
LBX1	2.80161	2.45028	Homo sapiens ladybird homeobox 1 (LBX1), mRNA [NM_006562]
NRG3	2.80152	2.22519	Homo sapiens neuregulin 3 (NRG3), transcript variant 5, mRNA [NM_001370082]
LYPLAL1-AS1	2.79881	2.69977	Homo sapiens LYPLAL1 antisense RNA 1 (LYPLAL1-AS1), long non-coding RNA [NR_135822]
JUN	2.79881	4.53591	Jun proto-oncogene, AP-1 transcription factor subunit [Source:HGNC Symbol;Acc:HGNC:6204] [ENST00000371222]
AVP	2.79791		arginine vasopressin [Source:HGNC Symbol;Acc:HGNC:894] [ENST00000380293]
TTC28	2.79673	2.78537	Homo sapiens tetratricopeptide repeat domain 28 (TTC28), mRNA [NM_001145418]
RNASE10	2.79653	2.30875	Homo sapiens ribonuclease A family member 10 (inactive) (RNASE10), mRNA [NM_001012975]
NLRC4	2.79637		Homo sapiens NLR family CARD domain containing 4 (NLRC4), transcript variant 1, mRNA [NM_021209]
TOB1-AS1	2.79436	3.96767	Homo sapiens TOB1 antisense RNA 1 (TOB1-AS1), long non-coding RNA [NR_038458]
TXNDC8	2.79348		Homo sapiens thioredoxin domain containing 8 (TXNDC8), transcript variant 3, mRNA [NM_001286947]
BRCC3	2.79306	2.94177	BRCA1/BRCA2-containing complex subunit 3 [Source:HGNC Symbol;Acc:HGNC:24185] [ENST00000399026]
VSIG10	2.79281	2.78918	V-set and immunoglobulin domain containing 10 [Source:HGNC Symbol;Acc:HGNC:26078] [ENST00000539956]
OR2L2	2.7924		Homo sapiens olfactory receptor family 2 subfamily L member 2 (OR2L2), mRNA [NM_001004686]
IQSEC3	2.79105	2.30144	Homo sapiens IQ motif and Sec7 domain 3 (IQSEC3), transcript variant 2, mRNA [NM_015232]
CAMK2A	2.78924		Homo sapiens calcium/calmodulin dependent protein kinase II alpha (CAMK2A), transcript variant 3, mRNA [NM_001363989]
SUZ12P1	2.78858	2.41977	Homo sapiens SUZ12 pseudogene 1 (SUZ12P1), transcript variant 1, non-coding RNA [NR_024187]
ULK2	2.7884		Homo sapiens unc-51 like autophagy activating kinase 2 (ULK2), transcript variant 1, mRNA [NM_014683]
POTEM	2.78765	2.34193	Homo sapiens POTE ankyrin domain family member M (POTEM), mRNA [NM_001145442]
TET2	2.78624	3.03258	Homo sapiens tet methylcytosine dioxygenase 2 (TET2), transcript variant 2, mRNA [NM_017628]
OPRK1	2.7858		Homo sapiens opioid receptor kappa 1 (OPRK1), transcript variant 1, mRNA [NM_000912]
WNT8B	2.78455		Wnt family member 8B [Source:HGNC Symbol;Acc:HGNC:12789] [ENST00000343737]
TAS2R10	2.78447		Homo sapiens taste 2 receptor member 10 (TAS2R10), mRNA [NM_023921]
SMC2-AS1	2.78368		Homo sapiens SMC2 antisense RNA 1 (head to head) (SMC2-AS1), long non-coding RNA [NR_121580]
MYH1	2.7835		Homo sapiens myosin heavy chain 1 (MYH1), mRNA [NM_005963]
HSPG2	2.78302	2.51731	Homo sapiens heparan sulfate proteoglycan 2 (HSPG2), transcript variant 2, mRNA [NM_005529]
SNHG32	2.78227	2.07231	Homo sapiens small nucleolar RNA host gene 32 (SNHG32), transcript variant 3, long non-coding RNA [NR_160946]
TRIM55	2.78087		Homo sapiens tripartite motif containing 55 (TRIM55), transcript variant 3, mRNA [NM_184086]
NCF4-AS1	2.77997		Homo sapiens NCF4 antisense RNA 1 (NCF4-AS1), long non-coding RNA [NR_147197]
IL1B	2.77805	3.74453	interleukin 1 beta [Source:HGNC Symbol;Acc:HGNC:5992] [ENST00000263341]
NT5DC4	2.77758		Homo sapiens 5'-nucleotidase domain containing 4 (NT5DC4), mRNA [NM_001350494]
ADCY2	2.77688	2.15363	adenylate cyclase 2 [Source:HGNC Symbol;Acc:HGNC:233] [ENST00000338316]
GFOD1	2.77502	2.87608	Homo sapiens glucose-fructose oxidoreductase domain containing 1 (GFOD1), transcript variant 1, mRNA [NM_018988]
MISP3	2.77359	2.2531	Homo sapiens MISP family member 3 (MISP3), transcript variant 1, mRNA [NM_001291291]
H3C13	2.77025	2.99222	Homo sapiens histone cluster 2 H3 family member d (HIST2H3D), mRNA [NM_001123375]
CYTB	2.77019	2.87651	mitochondrially encoded cytochrome b [Source:HGNC Symbol;Acc:HGNC:7427] [ENST00000361789]
SFTA1P	2.76988	2.5782	AGENCOURT_10018270 NIH_MGC_142 Homo sapiens cDNA clone IMAGE:6495000 5', mRNA sequence [BU601128]
RAB44	2.76984	2.22577	Homo sapiens RAB44, member RAS oncogene family (RAB44), mRNA [NM_001257357]
OTOG	2.76877		otogelin [Source:HGNC Symbol;Acc:HGNC:8516] [ENST00000342528]
KLRG2	2.7663		killer cell lectin like receptor G2 [Source:HGNC Symbol;Acc:HGNC:24778] [ENST00000340940]
GOLGA8A	2.76625	2.07837	Homo sapiens golgin A8 family member A (GOLGA8A), transcript variant 3, mRNA [NM_001368071]
ZNF90	2.76548		zinc finger protein 90 [Source:HGNC Symbol;Acc:HGNC:13165] [ENST00000469078]
SLC17A9	2.76484		Homo sapiens solute carrier family 17 member 9 (SLC17A9), transcript variant 2, mRNA [NM_001302643]
DCUN1D1	2.76338	2.01086	defective in cullin neddylation 1 domain containing 1 [Source:HGNC Symbol;Acc:HGNC:18184] [ENST00000466812]
SNORA71A	2.7627	2.55992	AGENCOURT_6611325 NIH_MGC_106 Homo sapiens cDNA clone IMAGE:5485440 5', mRNA sequence [BM918074]
NTSR2	2.76237	2.27945	Homo sapiens neurotensin receptor 2 (NTSR2), mRNA [NM_012344]
CMKLR1	2.76191	2.26977	Homo sapiens chemerin chemokine-like receptor 1 (CMKLR1), transcript variant 2, mRNA [NM_004072]
OR52N5	2.76128		Homo sapiens olfactory receptor family 52 subfamily N member 5 (OR52N5), mRNA [NM_001001922]
GOLGA8N	2.76031		golgin A8 family member N [Source:HGNC Symbol;Acc:HGNC:44405] [ENST00000569536]
CCDC63	2.75968		Homo sapiens coiled-coil domain containing 63 (CCDC63), transcript variant 2, mRNA [NM_001286243]
SCARNA5	2.75723	2.66451	Homo sapiens small Cajal body-specific RNA 5 (SCARNA5), guide RNA [NR_003008]
DCAF4L2	2.75673	2.0213	Homo sapiens DDB1 and CUL4 associated factor 4 like 2 (DCAF4L2), mRNA [NM_152418]
SNORD36A	2.75652	2.46547	Homo sapiens small nucleolar RNA, C/D box 36A (SNORD36A), small nucleolar RNA [NR_002448]
LRRC72	2.75646	2.14406	leucine rich repeat containing 72 [Source:HGNC Symbol;Acc:HGNC:42972] [ENST00000401542]
TALAM1	2.75421	2.39585	Homo sapiens MALAT1 antisense transcript (TALAM1), antisense RNA [NR_145459]
TTTY6	2.75173		Homo sapiens testis-specific transcript, Y-linked 6 (TTTY6), long non-coding RNA [NR_001527]
DHODH	2.75044	2.30572	Homo sapiens dihydroorotate dehydrogenase (quinone) (DHODH), mRNA [NM_001361]
BACH2	2.75032	3.00618	PREDICTED: Homo sapiens BTB domain and CNC homolog 2 (BACH2), transcript variant X9, mRNA [XM_017011167]
CYP4Z1	2.74991	2.03179	Homo sapiens cytochrome P450 family 4 subfamily Z member 1 (CYP4Z1), mRNA [NM_178134]
GNG8	2.74987	2.45226	Homo sapiens G protein subunit gamma 8 (GNG8), mRNA [NM_033258]
RARA	2.74954	3.66544	Homo sapiens retinoic acid receptor alpha (RARA), transcript variant 1, mRNA [NM_000964]
ZSCAN10	2.74915		Homo sapiens zinc finger and SCAN domain containing 10 (ZSCAN10), transcript variant 1, mRNA [NM_032805]
TBC1D26	2.74848		TBC1 domain family member 26 [Source:HGNC Symbol;Acc:HGNC:28745] [ENST00000582534]
MACROD2	2.74772		mono-ADP ribosylhydrolase 2 [Source:HGNC Symbol;Acc:HGNC:16126] [ENST00000462552]
CLCN3	2.74687	2.10842	Homo sapiens chloride voltage-gated channel 3 (CLCN3), transcript variant a, mRNA [NM_001243372]
FAM162A	2.74667	3.08257	Homo sapiens family with sequence similarity 162 member A (FAM162A), mRNA [NM_014367]
SSTR5-AS1	2.74657		Homo sapiens SSTR5 antisense RNA 1 (SSTR5-AS1), long non-coding RNA [NR_027242]
FAM217A	2.74652	2.5598	family with sequence similarity 217 member A [Source:HGNC Symbol;Acc:HGNC:21362] [ENST00000639338]
AKAP14	2.74433	3.17708	Homo sapiens A-kinase anchoring protein 14 (AKAP14), transcript variant 3, mRNA [NM_001008535]
CDX4	2.74352		Homo sapiens caudal type homeobox 4 (CDX4), mRNA [NM_005193]
SNORD41	2.74186	2.60543	Homo sapiens small nucleolar RNA, C/D box 41 (SNORD41), small nucleolar RNA [NR_002751]
SSC5D	2.74173		Homo sapiens scavenger receptor cysteine rich family member with 5 domains (SSC5D), transcript variant 2, mRNA [NM_001195267]
SNORD10	2.74023	2.67703	Homo sapiens small nucleolar RNA, C/D box 10 (SNORD10), small nucleolar RNA [NR_002604]
VPS9D1	2.73952	2.43363	Homo sapiens VPS9 domain containing 1 (VPS9D1), mRNA [NM_004913]
CLEC4C	2.73942		Homo sapiens C-type lectin domain family 4 member C (CLEC4C), transcript variant 1, mRNA [NM_130441]
CFAP74	2.73809		Homo sapiens cilia and flagella associated protein 74 (CFAP74), mRNA [NM_001304360]
STOML3	2.73393		Homo sapiens stomatin like 3 (STOML3), transcript variant 2, mRNA [NM_001144033]
PPP1R1C	2.73334	2.0209	Homo sapiens protein phosphatase 1 regulatory inhibitor subunit 1C (PPP1R1C), transcript variant 1, mRNA [NM_001261424]
CXCL6	2.73279	2.02159	C-X-C motif chemokine ligand 6 [Source:HGNC Symbol;Acc:HGNC:10643] [ENST00000503446]
WDR33	2.7317	2.86355	Homo sapiens WD repeat domain 33 (WDR33), transcript variant 3, mRNA [NM_001006623]
PRSS46P	2.73103		Homo sapiens serine protease 46, pseudogene (PRSS46P), non-coding RNA [NR_147121]
ACBD7	2.73103	2.58346	Homo sapiens acyl-CoA binding domain containing 7 (ACBD7), mRNA [NM_001039844]
SLFN14	2.72965		Homo sapiens schlafen family member 14 (SLFN14), mRNA [NM_001129820]
SNHG6	2.72961	2.04457	Homo sapiens small nucleolar RNA host gene 6 (SNHG6), transcript variant 4, long non-coding RNA [NR_152600]
OTOGL	2.72896		Homo sapiens otogelin like (OTOGL), transcript variant 1, mRNA [NM_173591]
GIMAP4	2.72828	2.03968	Homo sapiens GTPase, IMAP family member 4 (GIMAP4), transcript variant 1, mRNA [NM_018326]
GYG2	2.7281		Homo sapiens glycogenin 2 (GYG2), transcript variant 2, mRNA [NM_003918]
TMEM88B	2.72734	2.44398	Homo sapiens transmembrane protein 88B (TMEM88B), mRNA [NM_001146685]
CD247	2.72687		Homo sapiens CD247 molecule (CD247), transcript variant 1, mRNA [NM_198053]
NFASC	2.72653	2.23455	Homo sapiens neurofascin (NFASC), transcript variant 7, mRNA [NM_001365986]
SCRG1	2.72441		Homo sapiens stimulator of chondrogenesis 1 (SCRG1), transcript variant 2, mRNA [NM_007281]
EXOC3L2	2.72345	2.44212	exocyst complex component 3 like 2 [Source:HGNC Symbol;Acc:HGNC:30162] [ENST00000413988]
ZNF138	2.72244	2.04718	Homo sapiens mRNA; cDNA DKFZp761D2121 (from clone DKFZp761D2121). [AL834121]
HOTAIR	2.72238		Homo sapiens HOX transcript antisense RNA (HOTAIR), transcript variant 3, long non-coding RNA [NR_047518]
SCML4	2.72145		Scm polycomb group protein like 4 [Source:HGNC Symbol;Acc:HGNC:21397] [ENST00000459992]
MPRIP	2.72089		myosin phosphatase Rho interacting protein [Source:HGNC Symbol;Acc:HGNC:30321] [ENST00000395806]
KERA	2.72084		Homo sapiens keratocan (KERA), mRNA [NM_007035]
DGCR5	2.72081		Homo sapiens DiGeorge syndrome critical region gene 5 (DGCR5), transcript variant 3, long non-coding RNA [NR_110533]
DUSP10	2.72023	3.09611	Homo sapiens dual specificity phosphatase 10 (DUSP10), transcript variant 1, mRNA [NM_007207]
CELF2	2.72022		Homo sapiens CUGBP Elav-like family member 2 (CELF2), transcript variant 1, mRNA [NM_001025076]
DNM1	2.72013	2.4672	Homo sapiens dynamin 1 (DNM1), transcript variant 5, mRNA [NM_001288739]
SNAI3	2.71907	3.4762	Homo sapiens snail family transcriptional repressor 3 (SNAI3), mRNA [NM_178310]
SLC2A4	2.71862		solute carrier family 2 member 4 [Source:HGNC Symbol;Acc:HGNC:11009] [ENST00000317370]
POLR2F	2.7174		Homo sapiens RNA polymerase II subunit F (POLR2F), transcript variant 6, mRNA [NM_001363825]
LHFPL3	2.71735	2.52421	Homo sapiens LHFPL tetraspan subfamily member 3 (LHFPL3), mRNA [NM_199000]
CCL22	2.71578		Homo sapiens C-C motif chemokine ligand 22 (CCL22), mRNA [NM_002990]
SYNE2	2.71386	3.2572	Homo sapiens spectrin repeat containing nuclear envelope protein 2 (SYNE2), transcript variant 1, mRNA [NM_015180]
OR1D4	2.71347		Homo sapiens olfactory receptor family 1 subfamily D member 4 (gene/pseudogene) (OR1D4), transcript variant 1, mRNA [NM_003552]
BBC3	2.7134	2.02446	Homo sapiens BCL2 binding component 3 (BBC3), transcript variant 4, mRNA [NM_014417]
TRPM5	2.71267	2.64131	Homo sapiens transient receptor potential cation channel subfamily M member 5 (TRPM5), mRNA [NM_014555]
NKX2-5	2.71254	2.3616	Homo sapiens NK2 homeobox 5 (NKX2-5), transcript variant 1, mRNA [NM_004387]
NKAIN2	2.71186		Homo sapiens sodium/potassium transporting ATPase interacting 2 (NKAIN2), transcript variant 3, mRNA [NM_001300737]
PURG	2.71108	3.11069	Homo sapiens purine rich element binding protein G (PURG), transcript variant A, mRNA [NM_013357]
EVX1	2.71028		Homo sapiens even-skipped homeobox 1 (EVX1), transcript variant 1, mRNA [NM_001989]
OR2T33	2.70961		Homo sapiens olfactory receptor family 2 subfamily T member 33 (OR2T33), mRNA [NM_001004695]
AIG1	2.70908	2.3305	androgen induced 1 [Source:HGNC Symbol;Acc:HGNC:21607] [ENST00000367596]
LDHAL6A	2.70778	2.44966	Homo sapiens lactate dehydrogenase A like 6A (LDHAL6A), transcript variant 2, mRNA [NM_001144071]
C1QTNF9	2.70733	2.39216	Homo sapiens C1q and TNF related 9 (C1QTNF9), transcript variant 2, mRNA [NM_178540]
TPTEP1	2.70727	2.60346	Homo sapiens TPTE pseudogene 1 (TPTEP1), non-coding RNA [NR_001591]
OR51T1	2.70716		Homo sapiens olfactory receptor family 51 subfamily T member 1 (OR51T1), mRNA [NM_001004759]
MUC19	2.70708		Homo sapiens mucin 19, oligomeric (MUC19), mRNA [NM_173600]
INSL5	2.7065		Homo sapiens insulin like 5 (INSL5), mRNA [NM_005478]
CHST1	2.70645	3.93755	Homo sapiens carbohydrate sulfotransferase 1 (CHST1), mRNA [NM_003654]
KCNQ5-IT1	2.70462	2.45525	Homo sapiens KCNQ5 intronic transcript 1 (KCNQ5-IT1), long non-coding RNA [NR_120503]
HLA-A	2.70369	3.20306	major histocompatibility complex, class I, A [Source:HGNC Symbol;Acc:HGNC:4931] [ENST00000464610]
MUC4	2.7036	2.93416	Homo sapiens mucin 4, cell surface associated (MUC4), transcript variant 1, mRNA [NM_018406]
MAGEA8	2.70281		Homo sapiens MAGE family member A8 (MAGEA8), transcript variant 3, mRNA [NM_005364]
CLIC2	2.70235		Homo sapiens chloride intracellular channel 2 (CLIC2), mRNA [NM_001289]
SNAP91	2.70161	2.11738	Homo sapiens synaptosome associated protein 91 (SNAP91), transcript variant 5, mRNA [NM_001242794]
RPS6KA5	2.70095		Homo sapiens ribosomal protein S6 kinase A5 (RPS6KA5), transcript variant 1, mRNA [NM_004755]
CHI3L2	2.70039	2.02148	Homo sapiens chitinase 3 like 2 (CHI3L2), transcript variant 3, mRNA [NM_001025199]
PSD4	2.69508	2.02609	pleckstrin and Sec7 domain containing 4 [Source:HGNC Symbol;Acc:HGNC:19096] [ENST00000409656]
ZFAND1	2.69468		Homo sapiens zinc finger AN1-type containing 1 (ZFAND1), transcript variant 3, mRNA [NM_001170797]
SPTSSB	2.69394		Homo sapiens serine palmitoyltransferase small subunit B (SPTSSB), transcript variant 1, mRNA [NM_001320679]
WHAMMP3	2.69378		Homo sapiens WAS protein homolog associated with actin, golgi membranes and microtubules pseudogene 3 (WHAMMP3), non-coding RNA [NR_003521]
SSH2	2.69218	2.25386	slingshot protein phosphatase 2 [Source:HGNC Symbol;Acc:HGNC:30580] [ENST00000394848]
CLEC1B	2.69151	2.22154	Homo sapiens C-type lectin domain family 1 member B (CLEC1B), transcript variant 1, mRNA [NM_016509]
GMDS	2.69085		GDP-mannose 4,6-dehydratase [Source:HGNC Symbol;Acc:HGNC:4369] [ENST00000380805]
SNORD32B	2.69002	2.81026	Homo sapiens small nucleolar RNA, C/D box 32B (SNORD32B), small nucleolar RNA [NR_003049]
RPL31	2.68967		Homo sapiens ribosomal protein L31 (RPL31), transcript variant 4, mRNA [NM_001099693]
RAVER1	2.68945	2.41974	Homo sapiens ribonucleoprotein, PTB binding 1 (RAVER1), transcript variant 1, mRNA [NM_133452]
GIP	2.68905		Homo sapiens gastric inhibitory polypeptide (GIP), mRNA [NM_004123]
MSI1	2.68845	2.2093	Homo sapiens musashi RNA binding protein 1 (MSI1), mRNA [NM_002442]
MFAP4	2.68649		Homo sapiens microfibril associated protein 4 (MFAP4), transcript variant 2, mRNA [NM_002404]
PURPL	2.68458		p53 upregulated regulator of p53 levels [Source:HGNC Symbol;Acc:HGNC:48995] [ENST00000512067]
CECR7	2.68416	2.29145	Homo sapiens cat eye syndrome chromosome region, candidate 7 (CECR7), transcript variant 3, long non-coding RNA [NR_152826]
COL6A4P1	2.68307	2.13069	Homo sapiens collagen type VI alpha 4 pseudogene 1 (COL6A4P1), non-coding RNA [NR_027927]
PSG5	2.68117		Homo sapiens pregnancy specific beta-1-glycoprotein 5 (PSG5), transcript variant 2, mRNA [NM_001130014]
ATP4A	2.68099		ATPase H+/K+ transporting subunit alpha [Source:HGNC Symbol;Acc:HGNC:819] [ENST00000262623]
SNORD97	2.67935	2.6912	Homo sapiens small nucleolar RNA, C/D box 97 (SNORD97), small nucleolar RNA [NR_004403]
LCN1	2.6782	3.19488	Homo sapiens lipocalin 1 (LCN1), transcript variant 2, mRNA [NM_001252617]
DLGAP2	2.67724		DLG associated protein 2 [Source:HGNC Symbol;Acc:HGNC:2906] [ENST00000524139]
CCR3	2.67632		Homo sapiens C-C motif chemokine receptor 3 (CCR3), transcript variant 1, mRNA [NM_001837]
ANKRD46	2.67469		Homo sapiens ankyrin repeat domain 46 (ANKRD46), transcript variant 4, mRNA [NM_001270379]
GOLGA8K	2.67438	2.03132	golgin A8 family member K [Source:HGNC Symbol;Acc:HGNC:38652] [ENST00000435655]
GRAMD1B	2.67414		GRAM domain containing 1B [Source:HGNC Symbol;Acc:HGNC:29214] [ENST00000633646]
PRAME	2.67405		Homo sapiens preferentially expressed antigen in melanoma (PRAME), transcript variant 9, mRNA [NM_001291719]
CA6	2.67335	2.11823	Homo sapiens carbonic anhydrase 6 (CA6), transcript variant 2, mRNA [NM_001270500]
TCTEX1D1	2.67328		Homo sapiens Tctex1 domain containing 1 (TCTEX1D1), mRNA [NM_152665]
TGM6	2.67291		Homo sapiens transglutaminase 6 (TGM6), transcript variant 2, mRNA [NM_001254734]
SIGLEC10	2.67249		Homo sapiens sialic acid binding Ig like lectin 10 (SIGLEC10), transcript variant 1, mRNA [NM_033130]
FAM238B	2.67202	2.33494	Homo sapiens family with sequence similarity 238 member B (FAM238B), long non-coding RNA [NR_026794]
FBN3	2.67121		Homo sapiens fibrillin 3 (FBN3), transcript variant 1, mRNA [NM_032447]
PRX	2.67084		Homo sapiens periaxin (PRX), transcript variant 2, mRNA [NM_181882]
COX2	2.67072	2.89416	mitochondrially encoded cytochrome c oxidase II [Source:HGNC Symbol;Acc:HGNC:7421] [ENST00000361739]
KCNK18	2.67019		Homo sapiens potassium two pore domain channel subfamily K member 18 (KCNK18), mRNA [NM_181840]
LUZP2	2.66969		leucine zipper protein 2 [Source:HGNC Symbol;Acc:HGNC:23206] [ENST00000405855]
SNHG8	2.66905	2.05233	Homo sapiens small nucleolar RNA host gene 8 (SNHG8), transcript variant 1, long non-coding RNA [NR_003584]
CCL24	2.66891	2.05465	Homo sapiens C-C motif chemokine ligand 24 (CCL24), mRNA [NM_002991]
KDM3A	2.66718	2.38332	Homo sapiens lysine demethylase 3A (KDM3A), transcript variant 1, mRNA [NM_018433]
AOC4P	2.66708		Homo sapiens amine oxidase copper containing 4, pseudogene (AOC4P), non-coding RNA [NR_002773]
DR1	2.66674	2.74624	Homo sapiens down-regulator of transcription 1 (DR1), mRNA [NM_001938]
WNT1	2.66634	2.02045	Wnt family member 1 [Source:HGNC Symbol;Acc:HGNC:12774] [ENST00000613114]
ATP6V1C2	2.66614	2.01719	Homo sapiens ATPase H+ transporting V1 subunit C2 (ATP6V1C2), transcript variant 1, mRNA [NM_001039362]
MTRNR2L2	2.66588	2.34409	Homo sapiens MT-RNR2 like 2 (MTRNR2L2), mRNA [NM_001190470]
DUX4	2.66532	2.3115	Homo sapiens double homeobox 4 (DUX4), transcript variant 2, mRNA [NM_001293798]
HSD17B12	2.66476	2.2276	Homo sapiens hydroxysteroid 17-beta dehydrogenase 12 (HSD17B12), mRNA [NM_016142]
CENPT	2.66445		Homo sapiens centromere protein T (CENPT), mRNA [NM_025082]
ZCRB1	2.66379		Homo sapiens zinc finger CCHC-type and RNA binding motif containing 1 (ZCRB1), mRNA [NM_033114]
PRIMA1	2.6629	2.7361	Homo sapiens proline rich membrane anchor 1 (PRIMA1), mRNA [NM_178013]
TLE1	2.66112	2.14371	TLE family member 1, transcriptional corepressor [Source:HGNC Symbol;Acc:HGNC:11837] [ENST00000376484]
CCDC144A	2.66027	2.10998	Homo sapiens coiled-coil domain containing 144A (CCDC144A), transcript variant 1, mRNA [NM_014695]
MANCR	2.6599	2.57526	Homo sapiens mitotically associated long non coding RNA (MANCR), long non-coding RNA [NR_024475]
C2orf91	2.65833		Homo sapiens chromosome 2 open reading frame 91 (C2orf91), long non-coding RNA [NR_161189]
OR51I1	2.65787		Homo sapiens olfactory receptor family 51 subfamily I member 1 (OR51I1), mRNA [NM_001005288]
ZDHHC21	2.65685	2.09472	Homo sapiens zinc finger DHHC-type containing 21 (ZDHHC21), transcript variant 8, mRNA [NM_178566]
CHRDL2	2.65648		Homo sapiens chordin like 2 (CHRDL2), transcript variant 1, mRNA [NM_015424]
GNRH1	2.65516	2.80077	Homo sapiens gonadotropin releasing hormone 1 (GNRH1), transcript variant 1, mRNA [NM_000825]
OR10H5	2.65497	2.39323	Homo sapiens olfactory receptor family 10 subfamily H member 5 (OR10H5), mRNA [NM_001004466]
CXCL14	2.65495		Homo sapiens C-X-C motif chemokine ligand 14 (CXCL14), mRNA [NM_004887]
LIM2	2.65469		Homo sapiens lens intrinsic membrane protein 2 (LIM2), transcript variant 1, mRNA [NM_030657]
BAALC-AS1	2.6537		Homo sapiens BAALC antisense RNA 1 (BAALC-AS1), long non-coding RNA [NR_109954]
H4C1	2.65331	3.09484	Homo sapiens histone cluster 1 H4 family member a (HIST1H4A), mRNA [NM_003538]
GBP6	2.65302	2.43314	Homo sapiens guanylate binding protein family member 6 (GBP6), transcript variant 1, mRNA [NM_198460]
DCDC2	2.65231		Homo sapiens doublecortin domain containing 2 (DCDC2), transcript variant 1, mRNA [NM_016356]
BASP1-AS1	2.6521		Homo sapiens BASP1 antisense RNA 1 (BASP1-AS1), long non-coding RNA [NR_027253]
VWDE	2.65162		Homo sapiens von Willebrand factor D and EGF domains (VWDE), transcript variant 2, mRNA [NM_001346972]
RPL36A	2.65146	2.70877	ribosomal protein L36a [Source:HGNC Symbol;Acc:HGNC:10359] [ENST00000392994]
SOBP	2.65077		Homo sapiens sine oculis binding protein homolog (SOBP), mRNA [NM_018013]
MKNK1-AS1	2.65042		Homo sapiens MKNK1 antisense RNA 1 (MKNK1-AS1), long non-coding RNA [NR_038403]
SNORA17A	2.6494	2.71026	Homo sapiens small nucleolar RNA, H/ACA box 17A (SNORA17A), small nucleolar RNA [NR_002958]
FAM230B	2.64853	2.44071	Homo sapiens family with sequence similarity 230 member B (FAM230B), long non-coding RNA [NR_108107]
MIR4422HG	2.64839		Homo sapiens MIR4422 host gene (MIR4422HG), long non-coding RNA [NR_146283]
ENAH	2.64836		ENAH actin regulator [Source:HGNC Symbol;Acc:HGNC:18271] [ENST00000498108]
TESPA1	2.64706		Homo sapiens thymocyte expressed, positive selection associated 1 (TESPA1), transcript variant 6, mRNA [NM_001351149]
IQCF5	2.64682	2.22105	Homo sapiens IQ motif containing F5 (IQCF5), mRNA [NM_001145059]
MYH4	2.64599	2.09077	Homo sapiens myosin heavy chain 4 (MYH4), mRNA [NM_017533]
GZMM	2.64513	2.1759	Homo sapiens granzyme M (GZMM), transcript variant 1, mRNA [NM_005317]
ANKRD20A12P	2.64469		Homo sapiens ankyrin repeat domain 20 family member A12, pseudogene (ANKRD20A12P), non-coding RNA [NR_046228]
DIO1	2.64361		Homo sapiens iodothyronine deiodinase 1 (DIO1), transcript variant 1, mRNA [NM_000792]
SNHG6	2.64269		Homo sapiens small nucleolar RNA host gene 6 (SNHG6), transcript variant 2, long non-coding RNA [NR_152598]
USP32	2.64182	2.80049	Homo sapiens ubiquitin specific peptidase 32 (USP32), mRNA [NM_032582]
SHANK1	2.64175		Homo sapiens SH3 and multiple ankyrin repeat domains 1 (SHANK1), mRNA [NM_016148]
SNORD114-24	2.64064	2.05208	Homo sapiens small nucleolar RNA, C/D box 114-24 (SNORD114-24), small nucleolar RNA [NR_003217]
ARHGAP30	2.64029		Homo sapiens Rho GTPase activating protein 30 (ARHGAP30), transcript variant 2, mRNA [NM_181720]
GLRA1	2.64024		Homo sapiens glycine receptor alpha 1 (GLRA1), transcript variant 2, mRNA [NM_000171]
SNORD76	2.64007	3.62983	Homo sapiens small nucleolar RNA, C/D box 76 (SNORD76), small nucleolar RNA [NR_003942]
RLN3	2.63893		Homo sapiens relaxin 3 (RLN3), transcript variant 2, mRNA [NM_001311197]
PHF20L1	2.63838	2.72625	PHD finger protein 20 like 1 [Source:HGNC Symbol;Acc:HGNC:24280] [ENST00000395383]
PNMA5	2.63834	2.58949	PREDICTED: Homo sapiens PNMA family member 5 (PNMA5), transcript variant X2, mRNA [XM_017029253]
MGAT4FP	2.63664		Homo sapiens alpha-1,3-mannosyl-glycoprotein 4-beta-N-acetylglucosaminyltransferase-like protein LOC641515 homolog (LOC100506747), non-coding RNA [NR_036557]
PAGE4	2.63502		Homo sapiens PAGE family member 4 (PAGE4), transcript variant 1, mRNA [NM_007003]
ANKRD20A2	2.63431		Homo sapiens ankyrin repeat domain 20 family member A2 (ANKRD20A2), mRNA [NM_001012421]
LETM2	2.63369		Homo sapiens leucine zipper and EF-hand containing transmembrane protein 2 (LETM2), transcript variant 2, mRNA [NM_144652]
CD300E	2.63283	2.04477	Homo sapiens CD300e molecule (CD300E), mRNA [NM_181449]
HES7	2.63274	3.5399	Homo sapiens hes family bHLH transcription factor 7 (HES7), transcript variant 1, mRNA [NM_001165967]
FAM157B	2.63201		Homo sapiens family with sequence similarity 157 member B (FAM157B), long non-coding RNA [NR_146178]
FRG1HP	2.63171		Homo sapiens FSHD region gene 1 family member H, pseudogene (FRG1HP), transcript variant 2, non-coding RNA [NR_156730]
GNRHR	2.63134		Homo sapiens gonadotropin releasing hormone receptor (GNRHR), transcript variant 1, mRNA [NM_000406]
MPRIP	2.63123	2.07577	myosin phosphatase Rho interacting protein [Source:HGNC Symbol;Acc:HGNC:30321] [ENST00000395807]
PRAMEF10	2.63041		Homo sapiens PRAME family member 10 (PRAMEF10), mRNA [NM_001039361]
CPEB1-AS1	2.63031	2.09695	Homo sapiens CPEB1 antisense RNA 1 (CPEB1-AS1), long non-coding RNA [NR_046096]
MROH5	2.62797	3.13538	Homo sapiens maestro heat like repeat family member 5 (gene/pseudogene) (MROH5), transcript variant 1, coding, mRNA [NM_207414]
TCL1B	2.62785		Homo sapiens T cell leukemia/lymphoma 1B (TCL1B), mRNA [NM_004918]
GADD45A	2.62389	2.05921	Homo sapiens growth arrest and DNA damage inducible alpha (GADD45A), transcript variant 1, mRNA [NM_001924]
TBC1D8B	2.62374		Homo sapiens TBC1 domain family member 8B (TBC1D8B), transcript variant 1, mRNA [NM_017752]
CYP2B6	2.62325	2.29022	Homo sapiens cytochrome P450 family 2 subfamily B member 6 (CYP2B6), mRNA [NM_000767]
ANKRD20A12P	2.62306		Homo sapiens ankyrin repeat domain 20 family member A12, pseudogene (ANKRD20A12P), non-coding RNA [NR_046228]
FSD1L	2.62119	2.7789	Homo sapiens fibronectin type III and SPRY domain containing 1 like (FSD1L), transcript variant 2, mRNA [NM_031919]
OR1L3	2.62075	2.43271	Homo sapiens olfactory receptor family 1 subfamily L member 3 (OR1L3), mRNA [NM_001005234]
OR11H4	2.62072	2.31264	Homo sapiens olfactory receptor family 11 subfamily H member 4 (OR11H4), mRNA [NM_001004479]
KRTAP21-3	2.61997	2.60308	Homo sapiens keratin associated protein 21-3 (KRTAP21-3), mRNA [NM_001164435]
SNORD38B	2.61948	3.48768	Homo sapiens small nucleolar RNA, C/D box 38B (SNORD38B), small nucleolar RNA [NR_001457]
ZSCAN5B	2.61694		Homo sapiens zinc finger and SCAN domain containing 5B (ZSCAN5B), mRNA [NM_001080456]
HEBP1	2.61535	3.20454	Homo sapiens cDNA FLJ16817 fis, clone TLIVE2007192. [AK131565]
OR5W2	2.61422	2.02089	Homo sapiens olfactory receptor family 5 subfamily W member 2 (OR5W2), mRNA [NM_001001960]
FOXN3-AS2	2.61357	2.05986	Homo sapiens FOXN3 antisense RNA 2 (FOXN3-AS2), long non-coding RNA [NR_024620]
ELN	2.61343		Homo sapiens elastin (ELN), transcript variant 13, mRNA [NM_001278939]
GUCY2F	2.61325	2.14418	guanylate cyclase 2F, retinal [Source:HGNC Symbol;Acc:HGNC:4691] [ENST00000218006]
SNORA19	2.61054	2.65728	AGENCOURT_14540417 NIA Human H1 Embryonic Stem Cell cDNA Library (Long) Homo sapiens cDNA clone IMAGE:30423983 5', mRNA sequence [CD654100]
SIX6	2.609	2.05594	SIX homeobox 6 [Source:HGNC Symbol;Acc:HGNC:10892] [ENST00000327720]
TGM3	2.60898	2.23682	Homo sapiens transglutaminase 3 (TGM3), mRNA [NM_003245]
FOXD4L5	2.60884		Homo sapiens forkhead box D4 like 5 (FOXD4L5), mRNA [NM_001126334]
RRS1-AS1	2.60876		Homo sapiens RRS1 antisense RNA 1 (head to head) (RRS1-AS1), long non-coding RNA [NR_040434]
FAM92A1P2	2.60821		Homo sapiens family with sequence similarity 92 member A1 pseudogene 2 (FAM92A1P2), non-coding RNA [NR_003612]
MTHFD2	2.60675		Homo sapiens methylenetetrahydrofolate dehydrogenase (NADP+ dependent) 2, methenyltetrahydrofolate cyclohydrolase (MTHFD2), transcript variant 1, mRNA [NM_006636]
PCDHB6	2.60626	2.04505	Homo sapiens protocadherin beta 6 (PCDHB6), transcript variant 1, mRNA [NM_018939]
MAGIX	2.60554		MAGI family member, X-linked [Source:HGNC Symbol;Acc:HGNC:30006] [ENST00000616812]
MALAT1	2.60516	4.02854	Homo sapiens metastasis associated lung adenocarcinoma transcript 1 (MALAT1), transcript variant 1, long non-coding RNA [NR_002819]
EFCAB3	2.60471	3.62181	Homo sapiens EF-hand calcium binding domain 3 (EFCAB3), transcript variant 1, mRNA [NM_001144933]
SRGAP2	2.60395	2.1726	SLIT-ROBO Rho GTPase activating protein 2 [Source:HGNC Symbol;Acc:HGNC:19751] [ENST00000624686]
NAB2	2.60353	3.58956	Homo sapiens NGFI-A binding protein 2 (NAB2), transcript variant 1, mRNA [NM_005967]
EPS15	2.60293	3.10433	epidermal growth factor receptor pathway substrate 15 [Source:HGNC Symbol;Acc:HGNC:3419] [ENST00000371727]
DPYS	2.6021	2.05932	Homo sapiens dihydropyrimidinase (DPYS), mRNA [NM_001385]
SLC47A1	2.60109		Homo sapiens solute carrier family 47 member 1 (SLC47A1), mRNA [NM_018242]
FST	2.59991	3.14764	Homo sapiens follistatin (FST), transcript variant FST344, mRNA [NM_013409]
KCNAB1	2.59904	2.07111	Homo sapiens potassium voltage-gated channel subfamily A member regulatory beta subunit 1 (KCNAB1), transcript variant 2, mRNA [NM_003471]
ADH7	2.59901	2.12793	Homo sapiens alcohol dehydrogenase 7 (class IV), mu or sigma polypeptide (ADH7), transcript variant 2, mRNA [NM_000673]
VLDLR-AS1	2.5984		VLDLR antisense RNA 1 [Source:HGNC Symbol;Acc:HGNC:49621] [ENST00000424605]
KCNB2	2.59788		Homo sapiens potassium voltage-gated channel subfamily B member 2 (KCNB2), mRNA [NM_004770]
TMEM229A	2.59786		transmembrane protein 229A [Source:HGNC Symbol;Acc:HGNC:37279] [ENST00000455783]
KRTAP24-1	2.59782		keratin associated protein 24-1 [Source:HGNC Symbol;Acc:HGNC:33902] [ENST00000340345]
FLG	2.59647		Homo sapiens filaggrin (FLG), mRNA [NM_002016]
MOGAT2	2.59601	2.16207	Homo sapiens monoacylglycerol O-acyltransferase 2 (MOGAT2), mRNA [NM_025098]
TIGD7	2.59586	2.11585	Homo sapiens tigger transposable element derived 7 (TIGD7), mRNA [NM_033208]
CRTAM	2.59493		Homo sapiens cytotoxic and regulatory T cell molecule (CRTAM), transcript variant 1, mRNA [NM_019604]
KLF6	2.59461	3.63641	Kruppel like factor 6 [Source:HGNC Symbol;Acc:HGNC:2235] [ENST00000469435]
HMCN2	2.59401	2.41903	Homo sapiens hemicentin 2 (HMCN2), mRNA [NM_001291815]
ANKRD31	2.59361		Homo sapiens ankyrin repeat domain 31 (ANKRD31), mRNA [NM_001164443]
TMEM59	2.59332	2.50712	Homo sapiens transmembrane protein 59 (TMEM59), transcript variant 5, mRNA [NM_001305066]
A1BG-AS1	2.59327		Homo sapiens A1BG antisense RNA 1 (A1BG-AS1), long non-coding RNA [NR_015380]
WIPF3	2.59259	3.30118	WAS/WASL interacting protein family member 3 [Source:HGNC Symbol;Acc:HGNC:22004] [ENST00000409123]
MECOM	2.59201	2.24877	Homo sapiens MDS1 and EVI1 complex locus (MECOM), transcript variant 15, mRNA [NM_001366473]
PCDHA6	2.5908		Homo sapiens protocadherin alpha 6 (PCDHA6), transcript variant 2, mRNA [NM_031848]
SLCO1B7	2.58971	2.23595	Homo sapiens solute carrier organic anion transporter family member 1B7 (putative) (SLCO1B7), mRNA [NM_001009562]
ZBTB44-DT	2.58916		Homo sapiens cDNA FLJ34521 fis, clone HLUNG2007041. [AK091840]
LUCAT1	2.58828	2.46215	Homo sapiens lung cancer associated transcript 1 (LUCAT1), transcript variant 1, long non-coding RNA [NR_103548]
C4BPA	2.58733	2.60873	Homo sapiens complement component 4 binding protein alpha (C4BPA), mRNA [NM_000715]
GHRHR	2.58707	2.24651	Homo sapiens growth hormone releasing hormone receptor (GHRHR), mRNA [NM_000823]
SULT2A1	2.58657	2.11003	Homo sapiens sulfotransferase family 2A member 1 (SULT2A1), mRNA [NM_003167]
MALAT1	2.5855	3.98478	Homo sapiens metastasis associated lung adenocarcinoma transcript 1 (MALAT1), transcript variant 1, long non-coding RNA [NR_002819]
ANKRD66	2.58411		Homo sapiens ankyrin repeat domain 66 (ANKRD66), mRNA [NM_001162435]
GPC5	2.58351	2.02722	Homo sapiens glypican 5 (GPC5), mRNA [NM_004466]
TEX12	2.58279		Homo sapiens testis expressed 12 (TEX12), mRNA [NM_031275]
SNORA8	2.5824	2.51459	Homo sapiens small nucleolar RNA, H/ACA box 8 (SNORA8), small nucleolar RNA [NR_002920]
ANKRD20A12P	2.58134		Homo sapiens ankyrin repeat domain 20 family member A12, pseudogene (ANKRD20A12P), non-coding RNA [NR_046228]
TAF1B	2.58009		TATA-box binding protein associated factor, RNA polymerase I subunit B [Source:HGNC Symbol;Acc:HGNC:11533] [ENST00000404869]
ZNF154	2.57946		Homo sapiens zinc finger protein 154 (ZNF154), transcript variant 1, mRNA [NM_001085384]
CHRM3	2.57834	2.04683	Homo sapiens cholinergic receptor muscarinic 3 (CHRM3), transcript variant 1, mRNA [NM_001347716]
SPTY2D1OS	2.5779		Homo sapiens SPTY2D1 opposite strand (SPTY2D1OS), transcript variant 2, non-coding RNA [NR_038360]
H4C4	2.57735	3.17264	Homo sapiens histone cluster 1 H4 family member d (HIST1H4D), mRNA [NM_003539]
H3C10	2.57729	2.97028	Homo sapiens histone cluster 1 H3 family member h (HIST1H3H), mRNA [NM_003536]
RETN	2.57667	2.5329	Homo sapiens resistin (RETN), transcript variant 2, mRNA [NM_001193374]
SERPINB2	2.57657	3.00903	Homo sapiens serpin family B member 2 (SERPINB2), transcript variant 2, mRNA [NM_002575]
C2orf92	2.57595		chromosome 2 open reading frame 92 [Source:HGNC Symbol;Acc:HGNC:49272] [ENST00000603172]
SLC34A3	2.57527		Homo sapiens solute carrier family 34 member 3 (SLC34A3), transcript variant 2, mRNA [NM_001177317]
PKIG	2.57496		Homo sapiens cAMP-dependent protein kinase inhibitor gamma (PKIG), transcript variant 5, mRNA [NM_001281445]
FCGR2C	2.5746		Homo sapiens Fc fragment of IgG receptor IIc (gene/pseudogene) (FCGR2C), transcript variant 1, coding, mRNA [NM_201563]
COL12A1	2.5733	2.79976	Homo sapiens collagen type XII alpha 1 chain (COL12A1), transcript variant long, mRNA [NM_004370]
NEU4	2.57292		Homo sapiens neuraminidase 4 (NEU4), transcript variant 1, mRNA [NM_080741]
STXBP5L	2.57233	2.09721	Homo sapiens syntaxin binding protein 5 like (STXBP5L), transcript variant 5, mRNA [NM_001348345]
UBE2E2-AS1	2.57167		Homo sapiens UBE2E2 antisense RNA 1 (head to head) (UBE2E2-AS1), transcript variant 2, long non-coding RNA [NR_136177]
PSPH	2.57123	2.61424	Homo sapiens phosphoserine phosphatase (PSPH), transcript variant 2, mRNA [NM_004577]
RN7SK	2.5711	3.19586	Homo sapiens RNA component of 7SK nuclear ribonucleoprotein (RN7SK), small nuclear RNA [NR_001445]
FAM230A	2.57049	2.12183	Homo sapiens family with sequence similarity 230 member A (FAM230A), long non-coding RNA [NR_136560]
BEST3	2.57005	2.00747	Homo sapiens bestrophin 3 (BEST3), transcript variant 4, mRNA [NM_001282614]
RIMS2	2.56982		Homo sapiens regulating synaptic membrane exocytosis 2 (RIMS2), transcript variant 2, mRNA [NM_014677]
PGK2	2.5697	2.10631	phosphoglycerate kinase 2 [Source:HGNC Symbol;Acc:HGNC:8898] [ENST00000304801]
ZBTB1	2.56957	2.32118	Homo sapiens zinc finger and BTB domain containing 1 (ZBTB1), transcript variant 2, mRNA [NM_014950]
PIP5K1B	2.56933	2.04826	Homo sapiens phosphatidylinositol-4-phosphate 5-kinase type 1 beta (PIP5K1B), transcript variant 3, mRNA [NM_001278253]
DEFB106B	2.56887	2.01414	Homo sapiens defensin beta 106B (DEFB106B), mRNA [NM_001040704]
MIR34AHG	2.56866	2.06924	Homo sapiens MIR34A host gene (MIR34AHG), long non-coding RNA [NR_132742]
OCSTAMP	2.56863		osteoclast stimulatory transmembrane protein [Source:HGNC Symbol;Acc:HGNC:16116] [ENST00000279028]
LEP	2.56847		Homo sapiens leptin (LEP), mRNA [NM_000230]
PRAMEF14	2.56804		Homo sapiens PRAME family member 14 (PRAMEF14), mRNA [NM_001024661]
SLC1A6	2.56783	2.78954	Homo sapiens solute carrier family 1 member 6 (SLC1A6), transcript variant 2, mRNA [NM_005071]
ANG	2.56708	2.43111	Homo sapiens angiogenin (ANG), transcript variant 1, mRNA [NM_001145]
KNCN	2.56676		Homo sapiens kinocilin (KNCN), transcript variant 2, mRNA [NM_001097611]
PPIL6	2.56654	2.13294	Homo sapiens peptidylprolyl isomerase like 6 (PPIL6), transcript variant 1, mRNA [NM_173672]
SLC13A5	2.56595		Homo sapiens solute carrier family 13 member 5 (SLC13A5), transcript variant 1, mRNA [NM_177550]
LYPLAL1	2.56491		PREDICTED: Homo sapiens lysophospholipase like 1 (LYPLAL1), transcript variant X2, misc_RNA [XR_001736964]
ADARB2	2.56463		Homo sapiens adenosine deaminase RNA specific B2 (inactive) (ADARB2), mRNA [NM_018702]
FAM157B	2.56233	2.36836	Homo sapiens family with sequence similarity 157 member B (FAM157B), long non-coding RNA [NR_146178]
ANGPTL3	2.56219		angiopoietin like 3 [Source:HGNC Symbol;Acc:HGNC:491] [ENST00000493994]
GFAP	2.56173		Homo sapiens glial fibrillary acidic protein (GFAP), transcript variant 3, mRNA [NM_001242376]
OR10H4	2.55941		Homo sapiens olfactory receptor family 10 subfamily H member 4 (OR10H4), mRNA [NM_001004465]
CSRNP3	2.55868	2.01806	Homo sapiens cysteine and serine rich nuclear protein 3 (CSRNP3), transcript variant 1, mRNA [NM_001172173]
WFDC6	2.55785		Homo sapiens WAP four-disulfide core domain 6 (WFDC6), mRNA [NM_080827]
RPL22	2.5575		Homo sapiens ribosomal protein L22 (RPL22), mRNA [NM_000983]
PRAMEF5	2.55711		Homo sapiens PRAME family member 5 (PRAMEF5), mRNA [NM_001013407]
SNORA11	2.55701	3.13411	Homo sapiens small nucleolar RNA, H/ACA box 11 (SNORA11), small nucleolar RNA [NR_002953]
LSMEM1	2.55646	2.48228	Homo sapiens leucine rich single-pass membrane protein 1 (LSMEM1), transcript variant 1, mRNA [NM_182597]
NOX3	2.55595		NADPH oxidase 3 [Source:HGNC Symbol;Acc:HGNC:7890] [ENST00000159060]
MMD2	2.5546		Homo sapiens monocyte to macrophage differentiation associated 2 (MMD2), transcript variant 2, mRNA [NM_198403]
RABGGTB	2.55456		Homo sapiens Rab geranylgeranyltransferase subunit beta (RABGGTB), transcript variant 1, mRNA [NM_004582]
IL16	2.55432		Homo sapiens interleukin 16 (IL16), transcript variant 5, mRNA [NM_001352685]
SEPTIN1	2.55109		Homo sapiens septin 1 (SEPTIN1), transcript variant 2, mRNA [NM_052838]
TTTY14	2.55071		Homo sapiens testis-specific transcript, Y-linked 14 (TTTY14), transcript variant 7, long non-coding RNA [NR_158640]
IL5	2.55017		Homo sapiens interleukin 5 (IL5), mRNA [NM_000879]
NEK7	2.54962		NIMA related kinase 7 [Source:HGNC Symbol;Acc:HGNC:13386] [ENST00000367383]
SLC5A7	2.54917	2.50642	Homo sapiens solute carrier family 5 member 7 (SLC5A7), transcript variant 2, mRNA [NM_001305005]
MIR4432HG	2.54666		Homo sapiens MIR4432 host gene (MIR4432HG), transcript variant 1, long non-coding RNA [NR_132991]
MALAT1	2.54591	2.22453	Homo sapiens metastasis associated lung adenocarcinoma transcript 1 (MALAT1), transcript variant 3, long non-coding RNA [NR_144568]
NCK2	2.54502	2.0146	Homo sapiens NCK adaptor protein 2 (NCK2), transcript variant 3, mRNA [NM_001004722]
SNORD71	2.54466	2.50665	Homo sapiens small nucleolar RNA, C/D box 71 (SNORD71), small nucleolar RNA [NR_003059]
UCP1	2.54367	2.12805	Homo sapiens uncoupling protein 1 (UCP1), mRNA [NM_021833]
TSSC2	2.54243	2.13008	Homo sapiens tumor suppressing subtransferable candidate 2 pseudogene (TSSC2), non-coding RNA [NR_024248]
DEFB104B	2.54175		Homo sapiens defensin beta 104B (DEFB104B), mRNA [NM_001040702]
ZNF385D	2.53999		zinc finger protein 385D [Source:HGNC Symbol;Acc:HGNC:26191] [ENST00000497570]
NR2F2-AS1	2.53961	2.20696	Homo sapiens NR2F2 antisense RNA 1 (NR2F2-AS1), transcript variant 1, long non-coding RNA [NR_102743]
POM121L1P	2.53932		Homo sapiens POM121 transmembrane nucleoporin like 1, pseudogene (POM121L1P), non-coding RNA [NR_024591]
CAMK2D	2.53721		Homo sapiens calcium/calmodulin dependent protein kinase II delta (CAMK2D), transcript variant 3, mRNA [NM_001221]
DNM1P46	2.53703		Homo sapiens dynamin 1 pseudogene 46 (DNM1P46), non-coding RNA [NR_003260]
PKD1	2.53678	2.2521	Homo sapiens polycystin 1, transient receptor potential channel interacting (PKD1), transcript variant 2, mRNA [NM_000296]
AIFM2	2.53654	2.27161	apoptosis inducing factor mitochondria associated 2 [Source:HGNC Symbol;Acc:HGNC:21411] [ENST00000373248]
EDN1	2.53467	2.24504	Homo sapiens endothelin 1 (EDN1), transcript variant 1, mRNA [NM_001955]
TMEM119	2.53437		Homo sapiens transmembrane protein 119 (TMEM119), mRNA [NM_181724]
RNF212	2.53297		Homo sapiens ring finger protein 212 (RNF212), transcript variant 1, mRNA [NM_001131034]
GLRX	2.53263	2.5407	Homo sapiens glutaredoxin (GLRX), transcript variant 1, mRNA [NM_002064]
CCDC33	2.53232		Homo sapiens coiled-coil domain containing 33 (CCDC33), transcript variant 1, mRNA [NM_025055]
GS1-278J22.2	2.53192	2.47798	novel transcript [ENST00000412800]
CHRNB4	2.53192		Homo sapiens cholinergic receptor nicotinic beta 4 subunit (CHRNB4), transcript variant 1, mRNA [NM_000750]
SLC6A15	2.53141	3.38354	Homo sapiens solute carrier family 6 member 15 (SLC6A15), transcript variant 1, mRNA [NM_182767]
OR52E6	2.53015	2.78925	olfactory receptor family 52 subfamily E member 6 [Source:HGNC Symbol;Acc:HGNC:15215] [ENST00000379946]
ATF3	2.52966	2.61674	Homo sapiens activating transcription factor 3 (ATF3), transcript variant 1, mRNA [NM_001674]
NEDD9	2.52935	2.22423	Homo sapiens neural precursor cell expressed, developmentally down-regulated 9 (NEDD9), transcript variant 2, mRNA [NM_182966]
RNU12	2.52724	2.15229	Homo sapiens RNA, U12 small nuclear (RNU12), small nuclear RNA [NR_029422]
HDGFL2	2.52626	2.37768	HDGF like 2 [Source:HGNC Symbol;Acc:HGNC:14680] [ENST00000615225]
NAMA	2.52566	3.10103	Homo sapiens non-protein coding RNA, associated with MAP kinase pathway and growth arrest (NAMA), transcript variant 2, long non-coding RNA [NR_102271]
BCO2	2.52508	2.2103	Homo sapiens beta-carotene oxygenase 2 (BCO2), transcript variant 2, mRNA [NM_001037290]
MIR4527HG	2.52504	2.02376	Homo sapiens MIR4527 host gene (MIR4527HG), long non-coding RNA [NR_147192]
HSPB2	2.52485	2.1048	Homo sapiens heat shock protein family B (small) member 2 (HSPB2), mRNA [NM_001541]
ZNF300P1	2.52378		Homo sapiens zinc finger protein 300 pseudogene 1 (ZNF300P1), non-coding RNA [NR_026867]
TRIM64B	2.52365	2.0778	Homo sapiens tripartite motif containing 64B (TRIM64B), mRNA [NM_001164397]
MGC27382	2.52004	2.12909	Homo sapiens uncharacterized MGC27382 (MGC27382), long non-coding RNA [NR_027310]
ANKRD62	2.51969	2.05066	Homo sapiens mRNA; cDNA DKFZp686E2239 (from clone DKFZp686E2239). [BX648696]
PMCH	2.51902	2.50699	Homo sapiens pro-melanin concentrating hormone (PMCH), mRNA [NM_002674]
PRKCB	2.51774	2.0178	Homo sapiens protein kinase C beta (PRKCB), transcript variant 2, mRNA [NM_002738]
KIR2DS3	2.5177	2.0432	Homo sapiens killer cell immunoglobulin like receptor, two Ig domains and short cytoplasmic tail 3 (KIR2DS3), mRNA [NM_012313]
IFNA8	2.51715		interferon alpha 8 [Source:HGNC Symbol;Acc:HGNC:5429] [ENST00000380205]
CST8	2.51647		Homo sapiens cystatin 8 (CST8), transcript variant 2, mRNA [NM_001281730]
CXCL2	2.51633		Homo sapiens C-X-C motif chemokine ligand 2 (CXCL2), mRNA [NM_002089]
CCL20	2.51624	8.10117	Homo sapiens C-C motif chemokine ligand 20 (CCL20), transcript variant 1, mRNA [NM_004591]
HSPBAP1	2.5153	2.31238	HSPB1 associated protein 1 [Source:HGNC Symbol;Acc:HGNC:16389] [ENST00000465044]
ACAP3	2.51502		Homo sapiens ArfGAP with coiled-coil, ankyrin repeat and PH domains 3 (ACAP3), mRNA [NM_030649]
MEIS1	2.51431	2.06841	Meis homeobox 1 [Source:HGNC Symbol;Acc:HGNC:7000] [ENST00000409517]
NANOGNB	2.51398	2.09379	Homo sapiens NANOG neighbor homeobox (NANOGNB), mRNA [NM_001145465]
FGL1	2.51326		Homo sapiens fibrinogen like 1 (FGL1), transcript variant 4, mRNA [NM_201553]
SBNO2	2.51305	2.62962	Homo sapiens strawberry notch homolog 2 (SBNO2), transcript variant 1, mRNA [NM_014963]
GTF2F2	2.51241	2.06435	Homo sapiens general transcription factor IIF subunit 2 (GTF2F2), mRNA [NM_004128]
DST	2.51196		dystonin [Source:HGNC Symbol;Acc:HGNC:1090] [ENST00000439203]
TRIM9	2.51045		Homo sapiens tripartite motif containing 9 (TRIM9), transcript variant 1, mRNA [NM_015163]
A2MP1	2.51019	2.0231	Homo sapiens alpha-2-macroglobulin pseudogene 1 (A2MP1), non-coding RNA [NR_040112]
LEMD1	2.50947	2.78024	Homo sapiens LEM domain containing 1 (LEMD1), transcript variant 3, mRNA [NM_001001552]
CEP83	2.50874	2.03932	Homo sapiens centrosomal protein 83 (CEP83), transcript variant 3, mRNA [NM_001346457]
POLR2J2	2.50747	2.40477	Homo sapiens RNA polymerase II subunit J2 (POLR2J2), mRNA [NM_032959]
NPC1L1	2.50705		Homo sapiens NPC1 like intracellular cholesterol transporter 1 (NPC1L1), transcript variant 1, mRNA [NM_013389]
GABRR2	2.5063		gamma-aminobutyric acid type A receptor rho2 subunit [Source:HGNC Symbol;Acc:HGNC:4091] [ENST00000602432]
ACTB	2.50615	2.5291	Homo sapiens actin beta (ACTB), mRNA [NM_001101]
DUOXA2	2.50419		dual oxidase maturation factor 2 [Source:HGNC Symbol;Acc:HGNC:32698] [ENST00000491993]
OR4K2	2.50387	2.00601	Homo sapiens olfactory receptor family 4 subfamily K member 2 (OR4K2), mRNA [NM_001005501]
ZNF432	2.5021	2.38962	Homo sapiens zinc finger protein 432 (ZNF432), transcript variant 2, mRNA [NM_001322284]
CLEC4O	2.50204	2.81939	Homo sapiens long intergenic non-protein coding RNA 1835 (LINC01835), mRNA [NM_001302493]
BHLHE23	2.50195		basic helix-loop-helix family member e23 [Source:HGNC Symbol;Acc:HGNC:16093] [ENST00000370346]
SPARCL1	2.50123	2.43366	Homo sapiens SPARC like 1 (SPARCL1), transcript variant 2, mRNA [NM_004684]
ANKRD10	2.50091		Homo sapiens ankyrin repeat domain 10 (ANKRD10), transcript variant 2, mRNA [NM_001286721]
ZNF620	2.50077		Homo sapiens zinc finger protein 620 (ZNF620), transcript variant 2, mRNA [NM_001256167]
MDM4	2.49989		Homo sapiens MDM4 regulator of p53 (MDM4), transcript variant 6, mRNA [NM_001278518]
GABRG3	2.49966	2.12469	Homo sapiens gamma-aminobutyric acid type A receptor gamma3 subunit (GABRG3), transcript variant 1, mRNA [NM_033223]
KCNH1	2.49954		Homo sapiens potassium voltage-gated channel subfamily H member 1 (KCNH1), transcript variant 1, mRNA [NM_172362]
NEUROD1	2.49878	2.03022	Homo sapiens neuronal differentiation 1 (NEUROD1), transcript variant 1, mRNA [NM_002500]
MINDY4B	2.49713	2.05509	Homo sapiens MINDY family member 4B (MINDY4B), mRNA [NM_001351281]
KIF22	2.49697		kinesin family member 22 [Source:HGNC Symbol;Acc:HGNC:6391] [ENST00000563666]
LHFPL3	2.49571	2.04743	Homo sapiens LHFPL tetraspan subfamily member 3 (LHFPL3), mRNA [NM_199000]
SMCO2	2.49504	2.39592	Homo sapiens single-pass membrane protein with coiled-coil domains 2 (SMCO2), mRNA [NM_001145010]
HABP2	2.49438		Homo sapiens hyaluronan binding protein 2 (HABP2), transcript variant 1, mRNA [NM_004132]
RPS6KA5	2.49408	2.33682	Homo sapiens ribosomal protein S6 kinase A5 (RPS6KA5), transcript variant 1, mRNA [NM_004755]
AVPI1	2.49397	2.83251	Homo sapiens arginine vasopressin induced 1 (AVPI1), mRNA [NM_021732]
RNA28SN1	2.49389	2.92272	Homo sapiens RNA, 28S ribosomal N1 (RNA28SN1), ribosomal RNA [NR_145822]
SLC35F1	2.49262		Homo sapiens solute carrier family 35 member F1 (SLC35F1), mRNA [NM_001029858]
GRID2IP	2.49166	2.03897	Homo sapiens Grid2 interacting protein (GRID2IP), mRNA [NM_001145118]
WBP2NL	2.49136	2.03921	Homo sapiens WBP2 N-terminal like (WBP2NL), mRNA [NM_152613]
SLC2A7	2.49117		Homo sapiens solute carrier family 2 member 7 (SLC2A7), mRNA [NM_207420]
ACKR1	2.49094		Homo sapiens atypical chemokine receptor 1 (Duffy blood group) (ACKR1), transcript variant 2, mRNA [NM_002036]
SLC44A3-AS1	2.48937	2.73589	Homo sapiens SLC44A3 antisense RNA 1 (SLC44A3-AS1), transcript variant 4, long non-coding RNA [NR_160781]
PTCD3	2.48794	3.38982	pentatricopeptide repeat domain 3 [Source:HGNC Symbol;Acc:HGNC:24717] [ENST00000487043]
DUX5	2.48779	2.42364	Homo sapiens double homeobox 5 (DUX5), mRNA [NM_012149]
AVPI1	2.48771	2.83745	Homo sapiens arginine vasopressin induced 1 (AVPI1), mRNA [NM_021732]
IL13RA2	2.48762		Homo sapiens interleukin 13 receptor subunit alpha 2 (IL13RA2), mRNA [NM_000640]
KRT2	2.4876	2.06231	Homo sapiens keratin 2 (KRT2), mRNA [NM_000423]
SNHG1	2.48584	2.15104	Homo sapiens small nucleolar RNA host gene 1 (SNHG1), transcript variant 1, long non-coding RNA [NR_003098]
RPS21	2.48574	2.0245	ribosomal protein S21 [Source:HGNC Symbol;Acc:HGNC:10409] [ENST00000492356]
POMC	2.48541		Homo sapiens proopiomelanocortin (POMC), transcript variant 2, mRNA [NM_000939]
NRG1	2.48457		Homo sapiens neuregulin 1 (NRG1), transcript variant HRG-gamma, mRNA [NM_004495]
MIR193BHG	2.48377	2.81882	Homo sapiens MIR193B host gene (MIR193BHG), transcript variant 1, long non-coding RNA [NR_132983]
BAGE	2.48332	2.47314	Homo sapiens B melanoma antigen (BAGE), mRNA [NM_001187]
TRPV5	2.48264		transient receptor potential cation channel subfamily V member 5 [Source:HGNC Symbol;Acc:HGNC:3145] [ENST00000439304]
ATOH1	2.48177	2.12238	atonal bHLH transcription factor 1 [Source:HGNC Symbol;Acc:HGNC:797] [ENST00000306011]
COX7A1	2.48154	2.01673	Homo sapiens cytochrome c oxidase subunit 7A1 (COX7A1), mRNA [NM_001864]
SLC6A2	2.48147		Homo sapiens solute carrier family 6 member 2 (SLC6A2), transcript variant 1, mRNA [NM_001172504]
KRTAP4-6	2.48126	2.50464	Homo sapiens keratin associated protein 4-6 (KRTAP4-6), mRNA [NM_030976]
COX7A2L	2.48123	2.09194	cytochrome c oxidase subunit 7A2 like [Source:HGNC Symbol;Acc:HGNC:2289] [ENST00000423797]
KYNU	2.48076	2.10358	kynureninase [Source:HGNC Symbol;Acc:HGNC:6469] [ENST00000410015]
KIAA0825	2.48028	2.03804	Homo sapiens KIAA0825 (KIAA0825), transcript variant 2, mRNA [NM_173665]
KRT38	2.47962		Homo sapiens keratin 38 (KRT38), mRNA [NM_006771]
SLIT2-IT1	2.47945	2.13194	Homo sapiens SLIT2 intronic transcript 1 (SLIT2-IT1), long non-coding RNA [NR_037876]
SNORD32A	2.4786	2.5252	Homo sapiens small nucleolar RNA, C/D box 32A (SNORD32A), small nucleolar RNA [NR_000021]
SCNN1B	2.47857	2.25275	Homo sapiens sodium channel epithelial 1 beta subunit (SCNN1B), mRNA [NM_000336]
OTUD6A	2.47646	2.35813	OTU deubiquitinase 6A [Source:HGNC Symbol;Acc:HGNC:32312] [ENST00000338352]
THBS1	2.4759		thrombospondin 1 [Source:HGNC Symbol;Acc:HGNC:11785] [ENST00000260356]
ERRFI1	2.47587	3.33052	Homo sapiens ERBB receptor feedback inhibitor 1 (ERRFI1), mRNA [NM_018948]
KRTAP4-7	2.47514	2.14946	Homo sapiens keratin associated protein 4-7 (KRTAP4-7), mRNA [NM_033061]
SHANK2	2.47435		Homo sapiens SH3 and multiple ankyrin repeat domains 2 (SHANK2), transcript variant 1, mRNA [NM_012309]
FAM181A-AS1	2.47374	2.09548	Homo sapiens FAM181A antisense RNA 1 (FAM181A-AS1), long non-coding RNA [NR_027004]
PVT1	2.47322	2.20178	Homo sapiens Pvt1 oncogene (PVT1), long non-coding RNA [NR_003367]
CREBRF	2.47291		Homo sapiens CREB3 regulatory factor (CREBRF), transcript variant 3, mRNA [NM_001168394]
HMGCS2	2.47278		Homo sapiens 3-hydroxy-3-methylglutaryl-CoA synthase 2 (HMGCS2), transcript variant 1, mRNA [NM_005518]
PDZRN4	2.47253	2.01763	Homo sapiens PDZ domain containing ring finger 4 (PDZRN4), transcript variant 2, mRNA [NM_013377]
ADGRF5	2.47212		Homo sapiens adhesion G protein-coupled receptor F5 (ADGRF5), transcript variant 2, mRNA [NM_001098518]
EDRF1-DT	2.47208	2.02281	Homo sapiens EDRF1 divergent transcript (EDRF1-DT), long non-coding RNA [NR_033847]
OR51G1	2.47134		Homo sapiens olfactory receptor family 51 subfamily G member 1 (gene/pseudogene) (OR51G1), mRNA [NM_001005237]
SLC25A2	2.47059		solute carrier family 25 member 2 [Source:HGNC Symbol;Acc:HGNC:22921] [ENST00000239451]
DNAH14	2.47034	2.49065	Homo sapiens dynein axonemal heavy chain 14 (DNAH14), transcript variant 7, mRNA [NM_001367479]
COL5A1	2.47014		collagen type V alpha 1 chain [Source:HGNC Symbol;Acc:HGNC:2209] [ENST00000464187]
MYL1	2.46984	2.03125	Homo sapiens myosin light chain 1 (MYL1), transcript variant 1f, mRNA [NM_079420]
SNORD51	2.46943	3.09293	Homo sapiens small nucleolar RNA, C/D box 51 (SNORD51), small nucleolar RNA [NR_002589]
ANAPC1	2.46931	3.0311	Homo sapiens anaphase promoting complex subunit 1 (ANAPC1), mRNA [NM_022662]
PSPHP1	2.46788	2.72846	Homo sapiens phosphoserine phosphatase-like, mRNA (cDNA clone IMAGE:5552627), partial cds. [BC065228]
CARTPT	2.46724		Homo sapiens CART prepropeptide (CARTPT), mRNA [NM_004291]
CTXND1	2.46701		Homo sapiens cortexin domain containing 1 (CTXND1), mRNA [NM_001352888]
GLYATL2	2.46687		Homo sapiens glycine-N-acyltransferase like 2 (GLYATL2), mRNA [NM_145016]
DHFRP3	2.46672	2.07508	Homo sapiens dihydrofolate reductase pseudogene 3 (DHFRP3), non-coding RNA [NR_033423]
ZNF329	2.46602	2.08972	zinc finger protein 329 [Source:HGNC Symbol;Acc:HGNC:14209] [ENST00000601887]
SSX7	2.46578		Homo sapiens SSX family member 7 (SSX7), mRNA [NM_173358]
MALAT1	2.46473	3.77446	Homo sapiens metastasis associated lung adenocarcinoma transcript 1 (MALAT1), transcript variant 1, long non-coding RNA [NR_002819]
CACNA1H	2.46419	2.98331	Homo sapiens calcium voltage-gated channel subunit alpha1 H (CACNA1H), transcript variant 2, mRNA [NM_001005407]
TSPYL6	2.4637		Homo sapiens TSPY like 6 (TSPYL6), mRNA [NM_001003937]
MYL7	2.46215		Homo sapiens myosin light chain 7 (MYL7), mRNA [NM_021223]
MT4	2.46206		metallothionein 4 [Source:HGNC Symbol;Acc:HGNC:18705] [ENST00000219162]
BOLA3-AS1	2.46163	2.03674	Homo sapiens BOLA3 divergent transcript (BOLA3-AS1), transcript variant 3, long non-coding RNA [NR_045637]
OR4A47	2.46144	2.05787	Homo sapiens olfactory receptor family 4 subfamily A member 47 (OR4A47), mRNA [NM_001005512]
FMN2	2.45981		Homo sapiens formin 2 (FMN2), transcript variant 2, mRNA [NM_020066]
ZNF438	2.45976	2.01711	zinc finger protein 438 [Source:HGNC Symbol;Acc:HGNC:21029] [ENST00000609683]
HNMT	2.459		Homo sapiens histamine N-methyltransferase (HNMT), transcript variant 2, mRNA [NM_001024074]
FAM47C	2.45837	2.0187	Homo sapiens family with sequence similarity 47 member C (FAM47C), mRNA [NM_001013736]
NBAT1	2.4581	3.12203	Homo sapiens neuroblastoma associated transcript 1 (NBAT1), long non-coding RNA [NR_034143]
GGTA1P	2.45768		Homo sapiens glycoprotein alpha-galactosyltransferase 1, pseudogene (GGTA1P), transcript variant 1, non-coding RNA [NR_003191]
SCGB2A1	2.45644	2.03316	Homo sapiens secretoglobin family 2A member 1 (SCGB2A1), mRNA [NM_002407]
CACNA1C	2.45626		Homo sapiens calcium voltage-gated channel subunit alpha1 C (CACNA1C), transcript variant 18, mRNA [NM_000719]
SNHG19	2.45583	2.41431	Homo sapiens small nucleolar RNA host gene 19 (SNHG19), long non-coding RNA [NR_132114]
CBLN2	2.45545		Homo sapiens cerebellin 2 precursor (CBLN2), mRNA [NM_182511]
SNORD65	2.4548	2.66756	Homo sapiens small nucleolar RNA, C/D box 65 (SNORD65), small nucleolar RNA [NR_003054]
ENTHD1	2.45442	2.33112	ENTH domain containing 1 [Source:HGNC Symbol;Acc:HGNC:26352] [ENST00000325157]
FAM230J	2.45397	2.1029	Homo sapiens family with sequence similarity 230 member J (FAM230J), long non-coding RNA [NR_136569]
CRHBP	2.45392	2.0165	Homo sapiens corticotropin releasing hormone binding protein (CRHBP), mRNA [NM_001882]
GS1-24F4.2	2.45351		Homo sapiens uncharacterized LOC100652791 (GS1-24F4.2), long non-coding RNA [NR_045217]
OR10V1	2.45292		Homo sapiens olfactory receptor family 10 subfamily V member 1 (OR10V1), mRNA [NM_001005324]
CALHM6	2.45261	2.34729	Homo sapiens calcium homeostasis modulator family member 6 (CALHM6), transcript variant 1, mRNA [NM_001010919]
FN1	2.45224	3.2295	Homo sapiens fibronectin 1 (FN1), transcript variant 7, mRNA [NM_054034]
JPH3	2.45195	2.09621	Homo sapiens junctophilin 3 (JPH3), transcript variant 3, mRNA [NM_001271605]
XAGE3	2.45167		Homo sapiens X antigen family member 3 (XAGE3), transcript variant 2, mRNA [NM_130776]
PEAK1	2.45127	2.44873	Homo sapiens pseudopodium enriched atypical kinase 1 (PEAK1), mRNA [NM_024776]
SRGAP2	2.45098		Homo sapiens SLIT-ROBO Rho GTPase activating protein 2 (SRGAP2), transcript variant 4, mRNA [NM_001300952]
RIT2	2.45039		Homo sapiens Ras like without CAAX 2 (RIT2), transcript variant 1, mRNA [NM_002930]
SNORD17	2.45022	2.02494	Homo sapiens small nucleolar RNA, C/D box 17 (SNORD17), small nucleolar RNA [NR_003045]
PVT1	2.44967	2.20135	Homo sapiens Pvt1 oncogene (PVT1), long non-coding RNA [NR_003367]
TLE1	2.44961		TLE family member 1, transcriptional corepressor [Source:HGNC Symbol;Acc:HGNC:11837] [ENST00000376463]
TNFRSF12A	2.44934		Homo sapiens TNF receptor superfamily member 12A (TNFRSF12A), mRNA [NM_016639]
SOX2-OT	2.44844	2.03873	SOX2 overlapping transcript [Source:HGNC Symbol;Acc:HGNC:20209] [ENST00000461063]
FAM50B	2.44841	2.11286	novel transcript [ENST00000602854]
CYP11B2	2.4484	2.10695	Homo sapiens cytochrome P450 family 11 subfamily B member 2 (CYP11B2), mRNA [NM_000498]
MUC19	2.44833	2.39974	Homo sapiens mucin 19, oligomeric (MUC19), mRNA [NM_173600]
CACNA1G	2.44832	2.10654	calcium voltage-gated channel subunit alpha1 G [Source:HGNC Symbol;Acc:HGNC:1394] [ENST00000416767]
CALN1	2.4483	2.11347	Homo sapiens calneuron 1 (CALN1), transcript variant 1, mRNA [NM_031468]
HS3ST5	2.44823		Homo sapiens heparan sulfate-glucosamine 3-sulfotransferase 5 (HS3ST5), mRNA [NM_153612]
SLC7A14	2.44814	2.11555	Homo sapiens solute carrier family 7 member 14 (SLC7A14), mRNA [NM_020949]
NCKAP1L	2.4481	2.11492	Homo sapiens NCK associated protein 1 like (NCKAP1L), transcript variant 1, mRNA [NM_005337]
CYP4Z2P	2.44806	2.10539	Homo sapiens cDNA FLJ40054 fis, clone TBAES2000315, weakly similar to CYTOCHROME P450 4A1 (EC 1.14.15.3). [AK097373]
SLCO1C1	2.44803	2.02304	Homo sapiens solute carrier organic anion transporter family member 1C1 (SLCO1C1), transcript variant 2, mRNA [NM_017435]
ABCC13	2.44774	2.45165	Homo sapiens ATP binding cassette subfamily C member 13 (pseudogene) (ABCC13), transcript variant A, non-coding RNA [NR_003087]
PLCL1	2.44773		Homo sapiens phospholipase C like 1 (inactive) (PLCL1), mRNA [NM_006226]
GVQW3	2.44772		Homo sapiens GVQW motif containing 3 (GVQW3), transcript variant 5, mRNA [NM_001347885]
TAAR1	2.44766		Homo sapiens trace amine associated receptor 1 (TAAR1), mRNA [NM_138327]
LRRC10B	2.44755	2.11709	Homo sapiens leucine rich repeat containing 10B (LRRC10B), mRNA [NM_001145077]
HFM1	2.44753	2.10694	Homo sapiens helicase for meiosis 1 (HFM1), mRNA [NM_001017975]
SNX9	2.44701	2.11589	sorting nexin 9 [Source:HGNC Symbol;Acc:HGNC:14973] [ENST00000614800]
CFAP221	2.44691	2.10162	Homo sapiens cilia and flagella associated protein 221 (CFAP221), transcript variant 1, mRNA [NM_001271049]
FOXR2	2.44672	2.12224	forkhead box R2 [Source:HGNC Symbol;Acc:HGNC:30469] [ENST00000339140]
ABCB5	2.44655	2.10206	Homo sapiens ATP binding cassette subfamily B member 5 (ABCB5), transcript variant 2, mRNA [NM_178559]
DMRT2	2.44649	2.10412	Homo sapiens doublesex and mab-3 related transcription factor 2 (DMRT2), transcript variant 1, mRNA [NM_006557]
KRT73-AS1	2.44629	2.09965	Homo sapiens KRT73 antisense RNA 1 (KRT73-AS1), long non-coding RNA [NR_126005]
ANKRD40CL	2.44618	2.10361	ANKRD40 C-terminal like [Source:HGNC Symbol;Acc:HGNC:26080] [ENST00000502517]
SP140	2.44614		Homo sapiens SP140 nuclear body protein (SP140), transcript variant 2, mRNA [NM_001005176]
PRSS30P	2.44613	2.10583	Homo sapiens serine protease 30, pseudogene (PRSS30P), non-coding RNA [NR_026864]
SCGB3A1	2.446	2.18688	Homo sapiens secretoglobin family 3A member 1 (SCGB3A1), mRNA [NM_052863]
RCVRN	2.44566	2.07525	recoverin [Source:HGNC Symbol;Acc:HGNC:9937] [ENST00000570909]
AGBL4	2.4454	2.10657	ATP/GTP binding protein like 4 [Source:HGNC Symbol;Acc:HGNC:25892] [ENST00000371836]
GDNF	2.44537	2.12399	Homo sapiens glial cell derived neurotrophic factor (GDNF), transcript variant 1, mRNA [NM_000514]
COMMD7	2.44523	2.12062	COMM domain containing 7 [Source:NCBI gene;Acc:149951] [ENST00000642630]
SPTBN4	2.44504	2.11304	Homo sapiens spectrin beta, non-erythrocytic 4 (SPTBN4), transcript variant sigma5, mRNA [NM_025213]
DLL4	2.44495		Homo sapiens delta like canonical Notch ligand 4 (DLL4), mRNA [NM_019074]
XIST	2.44488	2.09879	Homo sapiens X inactive specific transcript (XIST), long non-coding RNA [NR_001564]
RPL21	2.44484		Homo sapiens ribosomal protein L21 (RPL21), mRNA [NM_000982]
KRTAP4-8	2.44481	2.12199	Homo sapiens keratin associated protein 4-8 (KRTAP4-8), transcript variant 2, mRNA [NM_001322457]
GPR6	2.44476	2.09743	Homo sapiens G protein-coupled receptor 6 (GPR6), transcript variant 1, mRNA [NM_001286099]
IGF1	2.44476		Homo sapiens insulin like growth factor 1 (IGF1), transcript variant 4, mRNA [NM_000618]
PCDHA8	2.44456	2.11187	Homo sapiens protocadherin alpha 8 (PCDHA8), transcript variant 2, mRNA [NM_031856]
RAMP2	2.44454	2.08572	Homo sapiens receptor activity modifying protein 2 (RAMP2), mRNA [NM_005854]
PVT1	2.44447	2.24418	Homo sapiens Pvt1 oncogene (PVT1), long non-coding RNA [NR_003367]
PURPL	2.44444	2.12488	Homo sapiens p53 upregulated regulator of p53 levels (PURPL), long non-coding RNA [NR_038848]
LYSMD3	2.44427	2.09943	Homo sapiens LysM domain containing 3 (LYSMD3), transcript variant 1, mRNA [NM_198273]
XKR7	2.44413	2.09855	Homo sapiens XK related 7 (XKR7), mRNA [NM_001011718]
GPR21	2.4441	2.12389	Homo sapiens G protein-coupled receptor 21 (GPR21), mRNA [NM_005294]
AGTR2	2.44406	2.1256	Homo sapiens angiotensin II receptor type 2 (AGTR2), mRNA [NM_000686]
PXT1	2.44404	2.09622	Homo sapiens peroxisomal testis enriched protein 1 (PXT1), mRNA [NM_152990]
RSU1P2	2.44398	2.09869	Homo sapiens Ras suppressor protein 1 pseudogene 2 (RSU1P2), non-coding RNA [NR_024472]
ABCC9	2.44382	2.12416	Homo sapiens ATP binding cassette subfamily C member 9 (ABCC9), transcript variant SUR2A, mRNA [NM_005691]
FAT4	2.44377	2.21471	Homo sapiens FAT atypical cadherin 4 (FAT4), transcript variant 1, mRNA [NM_001291303]
CCDC27	2.44367	2.39871	Homo sapiens coiled-coil domain containing 27 (CCDC27), mRNA [NM_152492]
AQP9	2.44363	2.0496	Homo sapiens aquaporin 9 (AQP9), transcript variant 2, mRNA [NM_001320635]
MROH9	2.44361	2.52576	Homo sapiens maestro heat like repeat family member 9 (MROH9), transcript variant 2, mRNA [NM_025063]
LRRC9	2.44354	2.09503	Homo sapiens leucine rich repeat containing 9 (LRRC9), transcript variant 1, mRNA [NM_001355272]
GRIK1-AS2	2.44343	2.10204	Homo sapiens GRIK1 antisense RNA 2 (GRIK1-AS2), long non-coding RNA [NR_033368]
DHRS4-AS1	2.44319	2.10275	Homo sapiens PRO1488 mRNA, complete cds. [AF116636]
ARHGEF33	2.4431		Homo sapiens Rho guanine nucleotide exchange factor 33 (ARHGEF33), transcript variant 2, mRNA [NM_001367623]
ENO4	2.44306	2.09841	enolase 4 [Source:HGNC Symbol;Acc:HGNC:31670] [ENST00000409522]
RASSF2	2.44304		Ras association domain family member 2 [Source:HGNC Symbol;Acc:HGNC:9883] [ENST00000478553]
VPREB1	2.44298	2.22676	Homo sapiens V-set pre-B cell surrogate light chain 1 (VPREB1), transcript variant 2, mRNA [NM_001303509]
DGKG	2.44287	2.03154	Homo sapiens diacylglycerol kinase gamma (DGKG), transcript variant 1, mRNA [NM_001346]
ECI2-DT	2.44283	2.09582	Homo sapiens uncharacterized LOC100507506 (LOC100507506), long non-coding RNA [NR_103764]
NPAP1L	2.44277	2.12744	Homo sapiens nuclear pore associated protein 1 like (NPAP1L), mRNA [NM_001282301]
OIT3	2.44276	2.1245	Homo sapiens oncoprotein induced transcript 3 (OIT3), transcript variant 1, mRNA [NM_152635]
HSFY1P1	2.44271	2.09211	Homo sapiens HSFY1 pseudogene 1 (HSFY1P1), non-coding RNA [NR_003607]
CASP12	2.4427	2.25615	Homo sapiens caspase 12 (gene/pseudogene) (CASP12), transcript variant 1, mRNA [NM_001191016]
SNORA2B	2.4427	2.07671	RC2-CS0017-270900-013-e02 CS0017 Homo sapiens cDNA, mRNA sequence [BQ322426]
PTCHD1	2.44259	2.09822	Homo sapiens patched domain containing 1 (PTCHD1), mRNA [NM_173495]
DNAH6	2.44187	2.13037	Homo sapiens dynein axonemal heavy chain 6 (DNAH6), mRNA [NM_001370]
SNORD20	2.44186	2.11265	Homo sapiens small nucleolar RNA, C/D box 20 (SNORD20), small nucleolar RNA [NR_002908]
GPR139	2.44181	2.09909	Homo sapiens G protein-coupled receptor 139 (GPR139), transcript variant 2, mRNA [NM_001318483]
PSG10P	2.44168	2.09194	Homo sapiens pregnancy specific beta-1-glycoprotein 10, pseudogene (PSG10P), non-coding RNA [NR_026824]
MIR99AHG	2.44164	2.0916	Homo sapiens mir-99a-let-7c cluster host gene (MIR99AHG), transcript variant 5, long non-coding RNA [NR_136541]
LHCGR	2.4413		Homo sapiens luteinizing hormone/choriogonadotropin receptor (LHCGR), mRNA [NM_000233]
RNF112	2.44126	3.13735	Homo sapiens ring finger protein 112 (RNF112), mRNA [NM_007148]
TMEM132D	2.44101	2.08908	Homo sapiens transmembrane protein 132D (TMEM132D), mRNA [NM_133448]
ATP8B3	2.44099		Homo sapiens ATPase phospholipid transporting 8B3 (ATP8B3), transcript variant 1, mRNA [NM_138813]
SLCO1A2	2.44094	2.0629	Homo sapiens solute carrier organic anion transporter family member 1A2 (SLCO1A2), transcript variant 1, mRNA [NM_134431]
LGI2	2.44089	2.12636	Homo sapiens leucine rich repeat LGI family member 2 (LGI2), mRNA [NM_018176]
DCDC1	2.44086	2.09043	Homo sapiens doublecortin domain containing 1 (DCDC1), transcript variant 4, mRNA [NM_001367979]
PCDHGA9	2.44086	2.0958	Homo sapiens protocadherin gamma subfamily A, 9 (PCDHGA9), transcript variant 2, mRNA [NM_032089]
PZP	2.44084	2.09774	Homo sapiens PZP alpha-2-macroglobulin like (PZP), mRNA [NM_002864]
MMP3	2.44077	2.13065	Homo sapiens matrix metallopeptidase 3 (MMP3), mRNA [NM_002422]
NBAT1	2.4406	2.26657	Homo sapiens neuroblastoma associated transcript 1 (NBAT1), long non-coding RNA [NR_034143]
NAGS	2.4406	3.07596	N-acetylglutamate synthase [Source:HGNC Symbol;Acc:HGNC:17996] [ENST00000589767]
FETUB	2.44045	2.0933	Homo sapiens fetuin B (FETUB), transcript variant 2, mRNA [NM_001308077]
PPIEL	2.44027		Homo sapiens peptidylprolyl isomerase E like pseudogene (PPIEL), transcript variant 4, non-coding RNA [NR_144356]
CELF2-DT	2.4402		Homo sapiens CELF2 divergent transript (CELF2-DT), long non-coding RNA [NR_120637]
ATE1-AS1	2.43987	2.13106	Homo sapiens ATE1 antisense RNA 1 (ATE1-AS1), long non-coding RNA [NR_120495]
ZNF705B	2.43961	2.08644	Homo sapiens zinc finger protein 705B (ZNF705B), mRNA [NM_001193630]
SMIM17	2.43955	2.12834	Homo sapiens small integral membrane protein 17 (SMIM17), mRNA [NM_001193628]
GRID1	2.43953	2.0976	Homo sapiens glutamate ionotropic receptor delta type subunit 1 (GRID1), mRNA [NM_017551]
OR11H6	2.43949	2.1267	Homo sapiens olfactory receptor family 11 subfamily H member 6 (OR11H6), mRNA [NM_001004480]
SPAG16-DT	2.4394	2.08677	Homo sapiens uncharacterized LOC100130451 (LOC100130451), transcript variant 2, long non-coding RNA [NR_144752]
SLC2A3	2.43934	60.5202	Homo sapiens solute carrier family 2 member 3 (SLC2A3), mRNA [NM_006931]
PPP1R1A	2.43911		protein phosphatase 1 regulatory inhibitor subunit 1A [Source:HGNC Symbol;Acc:HGNC:9286] [ENST00000547431]
PKHD1L1	2.43908	2.13295	Homo sapiens PKHD1 like 1 (PKHD1L1), mRNA [NM_177531]
LDHAL6B	2.43894	2.11562	lactate dehydrogenase A like 6B [Source:HGNC Symbol;Acc:HGNC:21481] [ENST00000307144]
SMLR1	2.43891	2.10444	Homo sapiens small leucine rich protein 1 (SMLR1), mRNA [NM_001195597]
PSLNR	2.43871		Homo sapiens long intergenic non-protein coding RNA 1297 (LINC01297), long non-coding RNA [NR_132385]
PTPRO	2.43861	2.13423	Homo sapiens protein tyrosine phosphatase receptor type O (PTPRO), transcript variant 1, mRNA [NM_030667]
MIR4290HG	2.43851	2.92137	Homo sapiens MIR4290 host gene (MIR4290HG), long non-coding RNA [NR_038882]
SNORD9	2.43844	2.08499	MR0-HT0559-270300-006-b11_1 HT0559 Homo sapiens cDNA, mRNA sequence [BE172294]
DEFB126	2.43844	2.08721	Homo sapiens defensin beta 126 (DEFB126), mRNA [NM_030931]
RAPGEF4-AS1	2.43819	2.13246	Homo sapiens RAPGEF4 antisense RNA 1 (RAPGEF4-AS1), long non-coding RNA [NR_026995]
SNORD114-10	2.43778		Homo sapiens small nucleolar RNA, C/D box 114-10 (SNORD114-10), small nucleolar RNA [NR_003203]
FGL2	2.4377	2.1347	Homo sapiens fibrinogen like 2 (FGL2), mRNA [NM_006682]
PIWIL1	2.43759	2.03699	Homo sapiens piwi like RNA-mediated gene silencing 1 (PIWIL1), transcript variant 2, mRNA [NM_001190971]
TNFSF11	2.43747	2.08264	Homo sapiens TNF superfamily member 11 (TNFSF11), transcript variant 1, mRNA [NM_003701]
MIR4432HG	2.43745	2.13087	Homo sapiens MIR4432 host gene (MIR4432HG), transcript variant 1, long non-coding RNA [NR_132991]
INSL4	2.43738	2.04507	insulin like 4 [Source:HGNC Symbol;Acc:HGNC:6087] [ENST00000239316]
KRTAP10-7	2.43726	2.02772	keratin associated protein 10-7 [Source:HGNC Symbol;Acc:HGNC:22970] [ENST00000609664]
GP5	2.43723	2.13511	Homo sapiens glycoprotein V platelet (GP5), mRNA [NM_004488]
HAO2	2.43712		Homo sapiens hydroxyacid oxidase 2 (HAO2), transcript variant 2, mRNA [NM_001005783]
F5	2.43704	2.08399	Homo sapiens coagulation factor V (F5), mRNA [NM_000130]
SCRN1	2.43686	2.12631	secernin 1 [Source:HGNC Symbol;Acc:HGNC:22192] [ENST00000409570]
ZBTB8OS	2.43685		zinc finger and BTB domain containing 8 opposite strand [Source:HGNC Symbol;Acc:HGNC:24094] [ENST00000341885]
MYO3A	2.43685	2.15649	Homo sapiens myosin IIIA (MYO3A), transcript variant 2, mRNA [NM_001368265]
MS4A6E	2.43682	2.10972	Homo sapiens membrane spanning 4-domains A6E (MS4A6E), mRNA [NM_139249]
PRR23C	2.43678	2.09234	Homo sapiens proline rich 23C (PRR23C), mRNA [NM_001134657]
UMODL1-AS1	2.43664	2.10472	Homo sapiens UMODL1 antisense RNA 1 (UMODL1-AS1), long non-coding RNA [NR_027243]
PLA1A	2.43664	2.1236	Homo sapiens phospholipase A1 member A (PLA1A), transcript variant 1, mRNA [NM_015900]
DCDC2C	2.43657	2.08616	Homo sapiens doublecortin domain containing 2C (DCDC2C), transcript variant 2, mRNA [NM_001365580]
CLDN19	2.4365		Homo sapiens claudin 19 (CLDN19), transcript variant 2, mRNA [NM_001123395]
RXRG	2.43629	2.21257	Homo sapiens retinoid X receptor gamma (RXRG), transcript variant 1, mRNA [NM_006917]
MRPS9-AS2	2.43629	2.11085	Homo sapiens uncharacterized LOC102724691 (LOC102724691), long non-coding RNA [NR_110603]
RFPL4B	2.43622	2.00332	Homo sapiens ret finger protein like 4B (RFPL4B), mRNA [NM_001013734]
CEROX1	2.43589	2.08112	Homo sapiens lipase maturation factor 1 (LMF1), transcript variant 4, non-coding RNA [NR_036442]
FAM217A	2.43589	2.13581	family with sequence similarity 217 member A [Source:HGNC Symbol;Acc:HGNC:21362] [ENST00000380188]
PMS1	2.43589	2.362	Homo sapiens PMS1 homolog 1, mismatch repair system component (PMS1), transcript variant 12, mRNA [NM_001321049]
ZNF366	2.43582	2.12138	Homo sapiens zinc finger protein 366 (ZNF366), mRNA [NM_152625]
COQ5	2.43581		coenzyme Q5, methyltransferase [Source:HGNC Symbol;Acc:HGNC:28722] [ENST00000551769]
SAGE1	2.43576		Homo sapiens sarcoma antigen 1 (SAGE1), mRNA [NM_018666]
CYP51A1-AS1	2.43557	2.10924	Homo sapiens CYP51A1 antisense RNA 1 (CYP51A1-AS1), transcript variant 1, long non-coding RNA [NR_122109]
NTN3	2.43556	2.11029	netrin 3 [Source:HGNC Symbol;Acc:HGNC:8030] [ENST00000293973]
OR7G3	2.43549		Homo sapiens olfactory receptor family 7 subfamily G member 3 (OR7G3), mRNA [NM_001001958]
ARHGAP6	2.43548	2.10009	Homo sapiens Rho GTPase activating protein 6 (ARHGAP6), transcript variant 1, mRNA [NM_013427]
TDRG1	2.43541	2.13594	Homo sapiens testis development related 1 (TDRG1), transcript variant 1, long non-coding RNA [NR_160958]
CDHR1	2.43539	2.09794	Homo sapiens cadherin related family member 1 (CDHR1), transcript variant 2, mRNA [NM_001171971]
FIBIN	2.4353	2.13396	fin bud initiation factor homolog [Source:HGNC Symbol;Acc:HGNC:33747] [ENST00000318627]
TNFSF18	2.43517	2.06668	Homo sapiens TNF superfamily member 18 (TNFSF18), mRNA [NM_005092]
GK	2.43517		Homo sapiens glycerol kinase (GK), transcript variant 2, mRNA [NM_000167]
CX3CR1	2.43504		Homo sapiens C-X3-C motif chemokine receptor 1 (CX3CR1), transcript variant 4, mRNA [NM_001337]
OR2L13	2.43495	2.08179	Homo sapiens olfactory receptor family 2 subfamily L member 13 (OR2L13), transcript variant 1, mRNA [NM_175911]
DNALI1	2.43489	2.35078	dynein axonemal light intermediate chain 1 [Source:HGNC Symbol;Acc:HGNC:14353] [ENST00000497858]
PRR7	2.43481	2.08188	PREDICTED: Homo sapiens proline rich 7, synaptic (PRR7), transcript variant X1, mRNA [XM_017009896]
PRSS58	2.43461	2.07997	serine protease 58 [Source:HGNC Symbol;Acc:HGNC:39125] [ENST00000552471]
COL9A1	2.43452	2.0998	collagen type IX alpha 1 chain [Source:HGNC Symbol;Acc:HGNC:2217] [ENST00000370496]
DEFA9P	2.43446		Homo sapiens defensin alpha 9, pseudogene (DEFA9P), non-coding RNA [NR_073408]
NUTM2A-AS1	2.43443		Homo sapiens NUTM2A antisense RNA 1 (NUTM2A-AS1), long non-coding RNA [NR_024397]
CSMD2	2.4344	2.08087	Homo sapiens CUB and Sushi multiple domains 2 (CSMD2), transcript variant 2, mRNA [NM_052896]
GRIP2	2.4344	2.13599	Homo sapiens glutamate receptor interacting protein 2 (GRIP2), mRNA [NM_001080423]
SRCIN1	2.43437	2.4275	Homo sapiens SRC kinase signaling inhibitor 1 (SRCIN1), mRNA [NM_025248]
KLRF1	2.43431	2.08563	Homo sapiens killer cell lectin like receptor F1 (KLRF1), transcript variant KLRF1-s3, mRNA [NM_001291823]
ARMC3	2.4343	2.11514	Homo sapiens armadillo repeat containing 3 (ARMC3), transcript variant 1, mRNA [NM_173081]
NOS1	2.43424	2.08177	Homo sapiens nitric oxide synthase 1 (NOS1), transcript variant 1, mRNA [NM_000620]
CLN8	2.43418		CLN8 transmembrane ER and ERGIC protein [Source:HGNC Symbol;Acc:HGNC:2079] [ENST00000636934]
LRRC10B	2.43411	2.08008	Homo sapiens leucine rich repeat containing 10B (LRRC10B), mRNA [NM_001145077]
KRTAP5-8	2.43331		keratin associated protein 5-8 [Source:HGNC Symbol;Acc:HGNC:23603] [ENST00000398534]
PRAMEF2	2.43327	2.07691	Homo sapiens PRAME family member 2 (PRAMEF2), mRNA [NM_023014]
TAS2R38	2.43325	2.08162	taste 2 receptor member 38 [Source:HGNC Symbol;Acc:HGNC:9584] [ENST00000547270]
OCA2	2.43324	2.09056	Homo sapiens OCA2 melanosomal transmembrane protein (OCA2), transcript variant 1, mRNA [NM_000275]
LY6G6D	2.43315		Homo sapiens lymphocyte antigen 6 family member G6D (LY6G6D), mRNA [NM_021246]
FARSB	2.43311		Homo sapiens phenylalanyl-tRNA synthetase subunit beta (FARSB), transcript variant 2, non-coding RNA [NR_130154]
OR13C2	2.43302	2.11273	Homo sapiens olfactory receptor family 13 subfamily C member 2 (OR13C2), mRNA [NM_001004481]
FSHB	2.43296	2.10143	Homo sapiens follicle stimulating hormone subunit beta (FSHB), transcript variant 1, mRNA [NM_000510]
TCL6	2.43284	2.11106	Homo sapiens T cell leukemia/lymphoma 6 (TCL6), transcript variant 1, long non-coding RNA [NR_028288]
PCDH9	2.43278	2.13446	Homo sapiens protocadherin 9 (PCDH9), transcript variant 1, mRNA [NM_203487]
TRIM9	2.43272		Homo sapiens tripartite motif containing 9 (TRIM9), transcript variant 1, mRNA [NM_015163]
STK32B	2.43268	2.09712	Homo sapiens serine/threonine kinase 32B (STK32B), transcript variant 1, mRNA [NM_018401]
LAX1	2.43239	2.1383	Homo sapiens lymphocyte transmembrane adaptor 1 (LAX1), transcript variant 2, mRNA [NM_001136190]
LRRC39	2.43239	2.08891	Homo sapiens leucine rich repeat containing 39 (LRRC39), transcript variant 1, mRNA [NM_001256385]
IL13	2.43223	2.0759	Homo sapiens interleukin 13 (IL13), transcript variant 1, mRNA [NM_002188]
HS3ST3B1	2.43221	2.0627	Homo sapiens heparan sulfate-glucosamine 3-sulfotransferase 3B1 (HS3ST3B1), transcript variant 1, mRNA [NM_006041]
URAHP	2.432		Homo sapiens urate (hydroxyiso-) hydrolase, pseudogene (URAHP), transcript variant 1, non-coding RNA [NR_027336]
CSMD1	2.43199	2.1098	Homo sapiens CUB and Sushi multiple domains 1 (CSMD1), mRNA [NM_033225]
PRR26	2.43175	2.12435	Homo sapiens proline rich 26 (PRR26), transcript variant 3, mRNA [NM_001355389]
SAMD4A	2.43171	2.41897	Homo sapiens sterile alpha motif domain containing 4A (SAMD4A), transcript variant 1, mRNA [NM_015589]
MCF2L	2.43154		MCF.2 cell line derived transforming sequence like [Source:HGNC Symbol;Acc:HGNC:14576] [ENST00000397036]
VPREB1	2.43149	2.17646	Homo sapiens V-set pre-B cell surrogate light chain 1 (VPREB1), transcript variant 2, mRNA [NM_001303509]
UCHL1-AS1	2.43146	2.07603	Homo sapiens UCHL1 antisense RNA 1 (head to head) (UCHL1-AS1), long non-coding RNA [NR_102709]
ADAM29	2.43145	2.101	Homo sapiens ADAM metallopeptidase domain 29 (ADAM29), transcript variant 1, mRNA [NM_014269]
EWSAT1	2.43134	2.09269	Homo sapiens Ewing sarcoma associated transcript 1 (EWSAT1), long non-coding RNA [NR_026949]
DISC1	2.43127	2.11329	Homo sapiens DISC1 scaffold protein (DISC1), transcript variant b, mRNA [NM_001164538]
ADH6	2.43125	2.1037	Homo sapiens alcohol dehydrogenase 6 (class V) (ADH6), transcript variant 1, mRNA [NM_001102470]
TRIM43B	2.43119		Homo sapiens tripartite motif containing 43B (TRIM43B), mRNA [NM_001164464]
SLC22A2	2.43111		solute carrier family 22 member 2 [Source:HGNC Symbol;Acc:HGNC:10966] [ENST00000366952]
HAVCR2	2.43108		Homo sapiens hepatitis A virus cellular receptor 2 (HAVCR2), mRNA [NM_032782]
PGM5	2.43091		Homo sapiens phosphoglucomutase 5 (PGM5), mRNA [NM_021965]
CCDC186	2.43091	2.16181	Homo sapiens coiled-coil domain containing 186 (CCDC186), transcript variant 2, mRNA [NM_153249]
DLG2	2.43083	2.08375	discs large MAGUK scaffold protein 2 [Source:HGNC Symbol;Acc:HGNC:2901] [ENST00000398304]
CCDC197	2.43074	2.88761	Homo sapiens coiled-coil domain containing 197 (CCDC197), transcript variant 1, non-coding RNA [NR_024182]
CIB4	2.43074	2.08931	Homo sapiens calcium and integrin binding family member 4 (CIB4), mRNA [NM_001029881]
VWA3B	2.4306		Homo sapiens von Willebrand factor A domain containing 3B (VWA3B), transcript variant 2, mRNA [NM_001345864]
ST6GAL1	2.43051		ST6 beta-galactoside alpha-2,6-sialyltransferase 1 [Source:HGNC Symbol;Acc:HGNC:10860] [ENST00000468614]
HOTAIR	2.43042	2.07888	Homo sapiens HOX transcript antisense RNA (HOTAIR), transcript variant 3, long non-coding RNA [NR_047518]
CACNB2	2.43032	2.07341	calcium voltage-gated channel auxiliary subunit beta 2 [Source:HGNC Symbol;Acc:HGNC:1402] [ENST00000498816]
MCHR2	2.43001	2.12672	Homo sapiens melanin concentrating hormone receptor 2 (MCHR2), transcript variant 1, mRNA [NM_001040179]
DLG2	2.42981	2.0724	discs large MAGUK scaffold protein 2 [Source:HGNC Symbol;Acc:HGNC:2901] [ENST00000398301]
PARP1	2.42974		poly(ADP-ribose) polymerase 1 [Source:HGNC Symbol;Acc:HGNC:270] [ENST00000366790]
CCNYL3	2.42958	2.00872	Homo sapiens cyclin Y like 3 (pseudogene) (CCNYL3), non-coding RNA [NR_158158]
PABPC1L2A	2.42951	2.09175	poly(A) binding protein cytoplasmic 1 like 2A [Source:HGNC Symbol;Acc:HGNC:27989] [ENST00000373519]
HSPB7	2.42947		Homo sapiens heat shock protein family B (small) member 7 (HSPB7), transcript variant 2, mRNA [NM_014424]
ZNF525	2.4294	2.06093	Homo sapiens zinc finger protein 525 (ZNF525), transcript variant 2, mRNA [NM_001348157]
PRR35	2.42937		Homo sapiens proline rich 35 (PRR35), mRNA [NM_145270]
VSTM2A-OT1	2.42926	2.09197	Homo sapiens VSTM2A overlapping transcript 1 (VSTM2A-OT1), long non-coding RNA [NR_038994]
SLC17A2	2.42925	2.1046	Homo sapiens solute carrier family 17 member 2 (SLC17A2), transcript variant 2, mRNA [NM_005835]
OR10D3	2.4291		Homo sapiens olfactory receptor family 10 subfamily D member 3 (putative) (OR10D3), mRNA [NM_001355213]
PDLIM3	2.42907	2.08215	Homo sapiens PDZ and LIM domain 3 (PDLIM3), transcript variant 1, mRNA [NM_014476]
ZNF713	2.42896	2.36018	Homo sapiens zinc finger protein 713 (ZNF713), transcript variant 1, mRNA [NM_182633]
GGN	2.42894		gametogenetin [Source:HGNC Symbol;Acc:HGNC:18869] [ENST00000585737]
TSPY3	2.42886	2.13523	Homo sapiens testis specific protein Y-linked 3 (TSPY3), mRNA [NM_001077697]
SEL1L2	2.42876	2.11014	Homo sapiens SEL1L2 adaptor subunit of ERAD E3 ligase (SEL1L2), transcript variant 5, mRNA [NM_025229]
PRDM9	2.42876	2.11876	Homo sapiens PR/SET domain 9 (PRDM9), transcript variant B, mRNA [NM_020227]
ANKRD26P3	2.42872	2.10666	Homo sapiens ankyrin repeat domain 26 pseudogene 3 (ANKRD26P3), non-coding RNA [NR_027248]
BPI	2.42861	2.11682	Homo sapiens bactericidal permeability increasing protein (BPI), mRNA [NM_001725]
SDK2	2.42857	2.08953	Homo sapiens sidekick cell adhesion molecule 2 (SDK2), mRNA [NM_001144952]
LHX3	2.42844	2.0852	Homo sapiens LIM homeobox 3 (LHX3), transcript variant 2, mRNA [NM_014564]
DEFB125	2.42835	2.10957	defensin beta 125 [Source:HGNC Symbol;Acc:HGNC:18105] [ENST00000608838]
PGM5P3-AS1	2.42818	2.04467	Homo sapiens PGM5P3 antisense RNA 1 (PGM5P3-AS1), transcript variant 3, long non-coding RNA [NR_121190]
CRISP2	2.42815		cysteine rich secretory protein 2 [Source:HGNC Symbol;Acc:HGNC:12024] [ENST00000618917]
CSRP3	2.42814		Homo sapiens cysteine and glycine rich protein 3 (CSRP3), transcript variant 1, mRNA [NM_003476]
TENM1	2.42808		Homo sapiens teneurin transmembrane protein 1 (TENM1), transcript variant 1, mRNA [NM_001163278]
SNORD113-1	2.42803	2.14101	Homo sapiens small nucleolar RNA, C/D box 113-1 (SNORD113-1), small nucleolar RNA [NR_003229]
TRIM53AP	2.42797	2.07447	Homo sapiens tripartite motif containing 53A, pseudogene (TRIM53AP), non-coding RNA [NR_028346]
LGALS14	2.42794	2.10856	Homo sapiens galectin 14 (LGALS14), transcript variant 2, mRNA [NM_203471]
ADGRB3	2.4279		Homo sapiens adhesion G protein-coupled receptor B3 (ADGRB3), mRNA [NM_001704]
OR7A5	2.42756	2.07174	Homo sapiens olfactory receptor family 7 subfamily A member 5 (OR7A5), transcript variant 1, mRNA [NM_017506]
ABI3BP	2.42754	2.07989	Homo sapiens ABI family member 3 binding protein (ABI3BP), transcript variant 5, mRNA [NM_015429]
RANBP3L	2.42753	2.07645	Homo sapiens RAN binding protein 3 like (RANBP3L), transcript variant 1, mRNA [NM_001161429]
POTEA	2.4275		Homo sapiens POTE ankyrin domain family member A (POTEA), transcript variant 2, mRNA [NM_001005365]
B3GALT1	2.42739		Homo sapiens beta-1,3-galactosyltransferase 1 (B3GALT1), mRNA [NM_020981]
TREML5P	2.42709	2.19221	Homo sapiens triggering receptor expressed on myeloid cells like 5, pseudogene (TREML5P), non-coding RNA [NR_002794]
PRDM16-DT	2.42709	2.11385	Homo sapiens PRDM16 divergent transcript (PRDM16-DT), transcript variant 1, long non-coding RNA [NR_015440]
DCAF4L1	2.42701		Homo sapiens DDB1 and CUL4 associated factor 4 like 1 (DCAF4L1), mRNA [NM_001029955]
TEX36	2.42697		testis expressed 36 [Source:HGNC Symbol;Acc:HGNC:31653] [ENST00000368821]
XIRP2	2.42696	2.057	Homo sapiens xin actin binding repeat containing 2 (XIRP2), transcript variant 1, mRNA [NM_152381]
CROCC2	2.42676		Homo sapiens ciliary rootlet coiled-coil, rootletin family member 2 (CROCC2), mRNA [NM_001351305]
CFAP299	2.42666	2.10443	Homo sapiens cilia and flagella associated protein 299 (CFAP299), transcript variant 2, mRNA [NM_152770]
PANTR1	2.4266		Homo sapiens POU3F3 adjacent non-coding transcript 1 (PANTR1), transcript variant 4, long non-coding RNA [NR_131235]
EYS	2.42654		Homo sapiens eyes shut homolog (EYS), transcript variant 3, mRNA [NM_198283]
BOLL	2.42641	2.08762	Homo sapiens boule homolog, RNA binding protein (BOLL), transcript variant 2, mRNA [NM_033030]
SLED1	2.42634		Homo sapiens proteoglycan 3, pro eosinophil major basic protein 2 pseudogene (SLED1), non-coding RNA [NR_003542]
OR5M9	2.42618		Homo sapiens olfactory receptor family 5 subfamily M member 9 (OR5M9), mRNA [NM_001004743]
ZYG11A	2.42615	2.10615	Homo sapiens zyg-11 family member A, cell cycle regulator (ZYG11A), transcript variant 2, mRNA [NM_001307931]
RTTN	2.42605		Homo sapiens rotatin (RTTN), transcript variant 2, mRNA [NM_001318520]
FENDRR	2.42603	2.14095	Homo sapiens FOXF1 adjacent non-coding developmental regulatory RNA (FENDRR), transcript variant 2, long non-coding RNA [NR_036444]
KCNK10	2.42601	2.11166	Homo sapiens potassium two pore domain channel subfamily K member 10 (KCNK10), transcript variant 2, mRNA [NM_138317]
KRT82	2.42598	2.07211	Homo sapiens keratin 82 (KRT82), mRNA [NM_033033]
AUTS2	2.42595	2.12742	Homo sapiens activator of transcription and developmental regulator AUTS2 (AUTS2), transcript variant 3, mRNA [NM_001127232]
NAV3	2.42593	2.09622	neuron navigator 3 [Source:HGNC Symbol;Acc:HGNC:15998] [ENST00000550042]
TAS2R3	2.42591	2.14	Homo sapiens taste 2 receptor member 3 (TAS2R3), mRNA [NM_016943]
TTTY22	2.42591		Homo sapiens testis-specific transcript, Y-linked 22 (TTTY22), long non-coding RNA [NR_001539]
SCN7A	2.42586	2.03287	Homo sapiens sodium voltage-gated channel alpha subunit 7 (SCN7A), transcript variant 1, mRNA [NM_002976]
DCAF8L2	2.42581	2.21347	Homo sapiens DDB1 and CUL4 associated factor 8 like 2 (DCAF8L2), transcript variant 1, mRNA [NM_001353448]
PATE1	2.42562	2.41868	prostate and testis expressed 1 [Source:HGNC Symbol;Acc:HGNC:24664] [ENST00000305738]
SNTN	2.4256	2.10875	Homo sapiens sentan, cilia apical structure protein (SNTN), transcript variant 1, mRNA [NM_001348756]
KLHL4	2.42559	2.18286	Homo sapiens kelch like family member 4 (KLHL4), transcript variant 2, mRNA [NM_057162]
DSCAM-AS1	2.42558	2.12039	Homo sapiens DSCAM antisense RNA 1 (DSCAM-AS1), transcript variant 1, long non-coding RNA [NR_038896]
TAS2R8	2.42543	2.21535	Homo sapiens taste 2 receptor member 8 (TAS2R8), mRNA [NM_023918]
AQP12B	2.42539	2.09645	Homo sapiens aquaporin 12B (AQP12B), mRNA [NM_001102467]
GRIN2B	2.42527	2.12281	Homo sapiens glutamate ionotropic receptor NMDA type subunit 2B (GRIN2B), mRNA [NM_000834]
GRM8	2.42514	2.0659	Homo sapiens glutamate metabotropic receptor 8 (GRM8), transcript variant 1, mRNA [NM_000845]
CARNMT1	2.42514	2.09433	carnosine N-methyltransferase 1 [Source:HGNC Symbol;Acc:HGNC:23435] [ENST00000376830]
ADAMTS20	2.42499	2.1405	ADAM metallopeptidase with thrombospondin type 1 motif 20 [Source:HGNC Symbol;Acc:HGNC:17178] [ENST00000395541]
ANKRD30B	2.42488		Homo sapiens ankyrin repeat domain 30B (ANKRD30B), transcript variant 2, mRNA [NM_001367607]
ATP5MGL	2.42464		Homo sapiens ATP synthase membrane subunit g like (ATP5MGL), mRNA [NM_001165877]
KSR2	2.42454		kinase suppressor of ras 2 [Source:HGNC Symbol;Acc:HGNC:18610] [ENST00000339824]
HNRNPA1L2	2.42448	2.03364	Homo sapiens heterogeneous nuclear ribonucleoprotein A1 like 2 (HNRNPA1L2), transcript variant 1, mRNA [NM_001011724]
CDH18-AS1	2.42446	2.57855	Homo sapiens CDH18 antisense RNA 1 (CDH18-AS1), long non-coding RNA [NR_146519]
KLHL1	2.42434		Homo sapiens kelch like family member 1 (KLHL1), transcript variant 1, mRNA [NM_020866]
PLAC9	2.42411	2.26371	Homo sapiens placenta associated 9 (PLAC9), transcript variant 2, mRNA [NM_001331125]
RHD	2.42406		Homo sapiens Rh blood group D antigen (RHD), transcript variant 1, mRNA [NM_016124]
SPINT4	2.424		serine peptidase inhibitor, Kunitz type 4 [Source:HGNC Symbol;Acc:HGNC:16130] [ENST00000279058]
PAPPA2	2.42395		Homo sapiens pappalysin 2 (PAPPA2), transcript variant 2, mRNA [NM_021936]
DACT3-AS1	2.42382	2.01995	Homo sapiens DACT3 antisense RNA 1 (DACT3-AS1), transcript variant 1, long non-coding RNA [NR_040041]
MGC12916	2.42373	2.06455	Homo sapiens uncharacterized protein MGC12916 (MGC12916), long non-coding RNA [NR_026880]
ST6GAL2	2.42367		Homo sapiens ST6 beta-galactoside alpha-2,6-sialyltransferase 2 (ST6GAL2), transcript variant 1, mRNA [NM_032528]
UBE3D	2.42365	2.08832	ubiquitin protein ligase E3D [Source:HGNC Symbol;Acc:HGNC:21381] [ENST00000369746]
ZNF44	2.42353		PREDICTED: Homo sapiens zinc finger protein 44 (ZNF44), transcript variant X4, misc_RNA [XR_002958321]
LAMA4-AS1	2.42351	2.06497	Homo sapiens uncharacterized LOC101927640 (LOC101927640), long non-coding RNA [NR_121193]
LGSN	2.42337	2.07787	Homo sapiens lengsin, lens protein with glutamine synthetase domain (LGSN), transcript variant 2, mRNA [NM_001143940]
EMC9	2.4233	2.88481	Homo sapiens ER membrane protein complex subunit 9 (EMC9), transcript variant 2, mRNA [NM_001346874]
TMEM14EP	2.42318	2.03228	Homo sapiens transmembrane protein 14E, pseudogene (TMEM14EP), non-coding RNA [NR_132656]
TWIST2	2.42314	2.08295	Homo sapiens twist family bHLH transcription factor 2 (TWIST2), transcript variant 2, mRNA [NM_057179]
RBM11	2.4231	2.08312	Homo sapiens RNA binding motif protein 11 (RBM11), transcript variant 1, mRNA [NM_144770]
PRKN	2.42305	2.0642	Homo sapiens parkin RBR E3 ubiquitin protein ligase (PRKN), transcript variant 1, mRNA [NM_004562]
LRRC77P	2.42301	2.08256	Homo sapiens leucine rich repeat containing 77, pseudogene (LRRC77P), transcript variant 1, non-coding RNA [NR_033843]
ZNF727	2.42301	2.1269	Homo sapiens zinc finger protein 727 (ZNF727), mRNA [NM_001159522]
FOLH1	2.42277	2.12396	Homo sapiens folate hydrolase 1 (FOLH1), transcript variant 4, mRNA [NM_001193472]
MT1DP	2.42244		Homo sapiens MTM (MTM) mRNA, complete cds. [AF348999]
GNAS-AS1	2.42193		Homo sapiens GNAS antisense RNA 1 (GNAS-AS1), antisense RNA [NR_002785]
ZFYVE28	2.42193	2.52133	Homo sapiens zinc finger FYVE-type containing 28 (ZFYVE28), transcript variant 5, mRNA [NM_001172658]
ANKRD30A	2.42189	2.06905	Homo sapiens ankyrin repeat domain 30A (ANKRD30A), mRNA [NM_052997]
GABRB3	2.42179	2.06282	Homo sapiens gamma-aminobutyric acid type A receptor beta3 subunit (GABRB3), transcript variant 1, mRNA [NM_000814]
TRIM60	2.4217	2.14008	Homo sapiens tripartite motif containing 60 (TRIM60), transcript variant 2, mRNA [NM_152620]
PROK1	2.42165	2.12509	Homo sapiens prokineticin 1 (PROK1), mRNA [NM_032414]
FOXB1	2.42154		Homo sapiens forkhead box B1 (FOXB1), mRNA [NM_012182]
GJD2	2.42154	2.13545	Homo sapiens gap junction protein delta 2 (GJD2), mRNA [NM_020660]
ANKRD62	2.42148		ankyrin repeat domain 62 [Source:HGNC Symbol;Acc:HGNC:35241] [ENST00000418274]
WDR17	2.42145	2.11803	Homo sapiens WD repeat domain 17 (WDR17), transcript variant 1, mRNA [NM_170710]
DIAPH2-AS1	2.42141	2.08717	601470254F1 NIH_MGC_67 Homo sapiens cDNA clone IMAGE:3873540 5', mRNA sequence [BE781894]
MROH2A	2.42136	2.09021	Homo sapiens maestro heat like repeat family member 2A (MROH2A), mRNA [NM_001367507]
DIPK1C	2.42134	2.0989	Homo sapiens divergent protein kinase domain 1C (DIPK1C), mRNA [NM_001044369]
HS3ST5	2.42127		Homo sapiens heparan sulfate-glucosamine 3-sulfotransferase 5 (HS3ST5), mRNA [NM_153612]
OR4F15	2.42126	2.09025	Homo sapiens olfactory receptor family 4 subfamily F member 15 (OR4F15), mRNA [NM_001001674]
CRISP1	2.42117	2.08014	Homo sapiens cysteine rich secretory protein 1 (CRISP1), transcript variant 3, mRNA [NM_001205220]
HTR2B	2.42108	2.09513	Homo sapiens 5-hydroxytryptamine receptor 2B (HTR2B), transcript variant 1, mRNA [NM_000867]
RNASE6	2.42108	2.09905	Homo sapiens ribonuclease A family member k6 (RNASE6), mRNA [NM_005615]
OTOP1	2.42107	2.14062	Homo sapiens otopetrin 1 (OTOP1), mRNA [NM_177998]
LRIG2-DT	2.42102	2.13441	Homo sapiens LRIG2 divergent transcript (LRIG2-DT), long non-coding RNA [NR_103777]
TNXB	2.42098		Homo sapiens tenascin XB (TNXB), transcript variant XB, mRNA [NM_019105]
AKNAD1	2.42096		Homo sapiens AKNA domain containing 1 (AKNAD1), transcript variant 1, mRNA [NM_152763]
KIR3DL2	2.4209	2.11937	Homo sapiens mRNA for KIR3DL2 protein (KIR3DL2 gene), isolate 02, 04, allele Ins129bp_(5ss)_hKIR3DL2_00201. [LS974102]
RNF128	2.42079	2.083	Homo sapiens ring finger protein 128 (RNF128), transcript variant 1, mRNA [NM_194463]
CUX2	2.42078	2.02075	Homo sapiens cut like homeobox 2 (CUX2), mRNA [NM_015267]
OTOG	2.42077		Homo sapiens otogelin (OTOG), transcript variant 1, mRNA [NM_001277269]
CTNS	2.42074	2.40791	Homo sapiens cystinosin, lysosomal cystine transporter (CTNS), transcript variant 2, mRNA [NM_004937]
VLDLR-AS1	2.42073		VLDLR antisense RNA 1 [Source:HGNC Symbol;Acc:HGNC:49621] [ENST00000447278]
OR5D16	2.42061		Homo sapiens olfactory receptor family 5 subfamily D member 16 (OR5D16), mRNA [NM_001005496]
CD55	2.42061		CD55 molecule (Cromer blood group) [Source:HGNC Symbol;Acc:HGNC:2665] [ENST00000634386]
TOPAZ1	2.42059	2.12163	testis and ovary specific PAZ domain containing 1 [Source:HGNC Symbol;Acc:HGNC:24746] [ENST00000309765]
CYP8B1	2.42056		cytochrome P450 family 8 subfamily B member 1 [Source:HGNC Symbol;Acc:HGNC:2653] [ENST00000316161]
WTAPP1	2.42056	2.10222	Homo sapiens Wilms tumor 1 associated protein pseudogene 1 (WTAPP1), non-coding RNA [NR_038390]
SSBP3-AS1	2.4205	2.08784	Homo sapiens SSBP3 antisense RNA 1 (SSBP3-AS1), long non-coding RNA [NR_103541]
CFAP47	2.4205		Homo sapiens cilia and flagella associated protein 47 (CFAP47), transcript variant 1, mRNA [NM_001304548]
ADAMTSL5	2.42049	2.0748	Homo sapiens ADAMTS like 5 (ADAMTSL5), transcript variant 2, mRNA [NM_213604]
CNTNAP5	2.42049		Homo sapiens contactin associated protein like 5 (CNTNAP5), transcript variant 3, mRNA [NM_001367498]
PKD2L2	2.42044		Homo sapiens polycystin 2 like 2, transient receptor potential cation channel (PKD2L2), transcript variant 4, mRNA [NM_001300921]
PRAMEF6	2.42039	2.08939	Homo sapiens PRAME family member 6 (PRAMEF6), mRNA [NM_001010889]
KRT16P3	2.42026	2.16053	Homo sapiens keratin 16 pseudogene 3 (KRT16P3), non-coding RNA [NR_029393]
ZNF705B	2.42022	2.06612	Homo sapiens zinc finger protein 705B (ZNF705B), mRNA [NM_001193630]
TSIX	2.42015	2.06471	Homo sapiens TSIX transcript, XIST antisense RNA (TSIX), antisense RNA [NR_003255]
CES5AP1	2.42009	2.09385	Homo sapiens carboxylesterase 5A pseudogene 1 (CES5AP1), non-coding RNA [NR_037839]
ZMAT4	2.41999		Homo sapiens zinc finger matrin-type 4 (ZMAT4), transcript variant 1, mRNA [NM_024645]
PLA2G4E-AS1	2.41997		Homo sapiens PLA2G4E antisense RNA 1 (PLA2G4E-AS1), long non-coding RNA [NR_120334]
LRRC9	2.41994		PREDICTED: Homo sapiens leucine rich repeat containing 9 (LRRC9), transcript variant X5, mRNA [XM_024449566]
SPATA8	2.41989	2.12168	Homo sapiens spermatogenesis associated 8 (SPATA8), transcript variant 1, long non-coding RNA [NR_158220]
NCBP1	2.41982	2.0779	nuclear cap binding protein subunit 1 [Source:HGNC Symbol;Acc:HGNC:7658] [ENST00000375130]
FLT3	2.41971		Homo sapiens fms related tyrosine kinase 3 (FLT3), transcript variant 1, mRNA [NM_004119]
INKA2-AS1	2.41969	2.36205	Homo sapiens INKA2 antisense RNA 1 (INKA2-AS1), transcript variant 1, long non-coding RNA [NR_038951]
RFT1	2.41968	2.06385	Homo sapiens RFT1 homolog (RFT1), mRNA [NM_052859]
HEPHL1	2.41966		hephaestin like 1 [Source:HGNC Symbol;Acc:HGNC:30477] [ENST00000315765]
LRRC3B	2.41959		Homo sapiens leucine rich repeat containing 3B (LRRC3B), transcript variant 1, mRNA [NM_052953]
OPRPN	2.41958	2.0891	Homo sapiens opiorphin prepropeptide (OPRPN), transcript variant 1, mRNA [NM_021225]
MKRN3	2.41953	2.06365	makorin ring finger protein 3 [Source:HGNC Symbol;Acc:HGNC:7114] [ENST00000649065]
SNORD114-26	2.41949		Homo sapiens small nucleolar RNA, C/D box 114-26 (SNORD114-26), small nucleolar RNA [NR_003219]
LRRC4B	2.41944	2.11215	PREDICTED: Homo sapiens leucine rich repeat containing 4B (LRRC4B), transcript variant X3, mRNA [XM_011527520]
PDZRN3	2.41941	2.102	Homo sapiens PDZ domain containing ring finger 3 (PDZRN3), transcript variant 1, mRNA [NM_015009]
PRKG1	2.4193	2.21787	Homo sapiens protein kinase cGMP-dependent 1 (PRKG1), transcript variant 2, mRNA [NM_006258]
MMP26	2.41919	2.07991	Homo sapiens matrix metallopeptidase 26 (MMP26), mRNA [NM_021801]
TMEM26	2.41913	2.08611	Homo sapiens transmembrane protein 26 (TMEM26), transcript variant 2, non-coding RNA [NR_134507]
EPHA6	2.41904		Homo sapiens EPH receptor A6 (EPHA6), transcript variant 3, mRNA [NM_001278300]
SLC44A3-AS1	2.41904	2.77678	Homo sapiens SLC44A3 antisense RNA 1 (SLC44A3-AS1), transcript variant 6, long non-coding RNA [NR_160783]
FCRL5	2.41902	2.06876	Fc receptor like 5 [Source:HGNC Symbol;Acc:HGNC:18508] [ENST00000368190]
OR52N2	2.41897		Homo sapiens olfactory receptor family 52 subfamily N member 2 (OR52N2), mRNA [NM_001005174]
SLC19A3	2.41876	2.08903	Homo sapiens solute carrier family 19 member 3 (SLC19A3), mRNA [NM_025243]
TBC1D30	2.41873	3.08841	Homo sapiens TBC1 domain family member 30 (TBC1D30), transcript variant 5, mRNA [NM_001364838]
EFHB	2.41871	2.07769	Homo sapiens EF-hand domain family member B (EFHB), transcript variant 1, mRNA [NM_144715]
IL2	2.4187	2.14796	Homo sapiens interleukin 2 (IL2), mRNA [NM_000586]
CDH8	2.41861		Homo sapiens cadherin 8 (CDH8), mRNA [NM_001796]
PCDHGB7	2.41848	2.05742	Homo sapiens protocadherin gamma subfamily B, 7 (PCDHGB7), transcript variant 2, mRNA [NM_032101]
GRM3	2.41844		Homo sapiens glutamate metabotropic receptor 3 (GRM3), transcript variant 1, mRNA [NM_000840]
RPTN	2.41833	2.11044	Homo sapiens repetin (RPTN), mRNA [NM_001122965]
KCNK17	2.41828	2.10746	Homo sapiens potassium two pore domain channel subfamily K member 17 (KCNK17), transcript variant 1, mRNA [NM_031460]
FKBP5	2.41823	3.00226	Homo sapiens FKBP prolyl isomerase 5 (FKBP5), transcript variant 4, mRNA [NM_001145777]
GLYATL1	2.41822	2.06304	glycine-N-acyltransferase like 1 [Source:HGNC Symbol;Acc:HGNC:30519] [ENST00000524629]
YWHAE	2.41821		tyrosine 3-monooxygenase/tryptophan 5-monooxygenase activation protein epsilon [Source:HGNC Symbol;Acc:HGNC:12851] [ENST00000572108]
OR9I1	2.41799	2.09638	Homo sapiens olfactory receptor family 9 subfamily I member 1 (OR9I1), mRNA [NM_001005211]
VIL1	2.41798		villin 1 [Source:HGNC Symbol;Acc:HGNC:12690] [ENST00000392114]
MGAM2	2.41798	2.07133	Homo sapiens maltase-glucoamylase 2 (putative) (MGAM2), mRNA [NM_001293626]
GABRB1	2.41796		gamma-aminobutyric acid type A receptor beta1 subunit [Source:HGNC Symbol;Acc:HGNC:4081] [ENST00000295454]
FAM153B	2.41791	2.08174	Homo sapiens family with sequence similarity 153 member B (FAM153B), mRNA [NM_001265615]
MLNR	2.41789	2.11009	Homo sapiens motilin receptor (MLNR), mRNA [NM_001507]
ANK3	2.41789		ankyrin 3 [Source:HGNC Symbol;Acc:HGNC:494] [ENST00000373815]
KIAA1210	2.41788	2.07038	Homo sapiens KIAA1210 (KIAA1210), mRNA [NM_020721]
GLRA3	2.41784	2.11303	Homo sapiens glycine receptor alpha 3 (GLRA3), transcript variant 1, mRNA [NM_006529]
N4BP2L1	2.41775	2.104	Homo sapiens NEDD4 binding protein 2 like 1 (N4BP2L1), transcript variant 10, mRNA [NM_001353631]
TCTN3	2.41765	2.07888	tectonic family member 3 [Source:HGNC Symbol;Acc:HGNC:24519] [ENST00000371209]
CD84	2.41762	2.06275	Homo sapiens CD84 molecule (CD84), transcript variant 2, mRNA [NM_003874]
IDO2	2.41762	2.08657	Homo sapiens indoleamine 2,3-dioxygenase 2 (IDO2), mRNA [NM_194294]
ADAMTS16	2.4176		Homo sapiens ADAM metallopeptidase with thrombospondin type 1 motif 16 (ADAMTS16), transcript variant 1, mRNA [NM_139056]
CEACAM21	2.41758	2.07243	Homo sapiens carcinoembryonic antigen related cell adhesion molecule 21 (CEACAM21), transcript variant 2, mRNA [NM_033543]
HPGDS	2.41758		hematopoietic prostaglandin D synthase [Source:HGNC Symbol;Acc:HGNC:17890] [ENST00000295256]
SPHKAP	2.41757	2.05766	Homo sapiens SPHK1 interactor, AKAP domain containing (SPHKAP), transcript variant 1, mRNA [NM_001142644]
ASB17	2.41747		Homo sapiens ankyrin repeat and SOCS box containing 17 (ASB17), transcript variant 2, non-coding RNA [NR_026546]
NOTUM	2.4174	2.07856	Homo sapiens notum, palmitoleoyl-protein carboxylesterase (NOTUM), mRNA [NM_178493]
CD163	2.41735	2.10182	Homo sapiens CD163 molecule (CD163), transcript variant 1, mRNA [NM_004244]
FRMPD4	2.41733		Homo sapiens FERM and PDZ domain containing 4 (FRMPD4), transcript variant 5, mRNA [NM_014728]
DSPP	2.41732	2.67464	Homo sapiens dentin sialophosphoprotein (DSPP), mRNA [NM_014208]
VN1R2	2.4172		Homo sapiens vomeronasal 1 receptor 2 (VN1R2), mRNA [NM_173856]
FIGN	2.41691		fidgetin, microtubule severing factor [Source:HGNC Symbol;Acc:HGNC:13285] [ENST00000409634]
POM121L10P	2.41691		Homo sapiens POM121 transmembrane nucleoporin like 10, pseudogene (POM121L10P), non-coding RNA [NR_024593]
LCE4A	2.41689	2.05606	Homo sapiens late cornified envelope 4A (LCE4A), mRNA [NM_178356]
FOXC2	2.4168	2.1039	Homo sapiens forkhead box C2 (FOXC2), mRNA [NM_005251]
TEKT1	2.41677		Homo sapiens tektin 1 (TEKT1), mRNA [NM_053285]
GRIA2	2.41675	2.0802	Homo sapiens glutamate ionotropic receptor AMPA type subunit 2 (GRIA2), transcript variant 2, mRNA [NM_001083619]
DEFB112	2.41671	2.08545	Homo sapiens defensin beta 112 (DEFB112), mRNA [NM_001369057]
RPL31P11	2.41664	2.08418	Homo sapiens ribosomal protein L31 pseudogene 11 (RPL31P11), non-coding RNA [NR_002595]
TMIGD1	2.41659	2.08787	Homo sapiens transmembrane and immunoglobulin domain containing 1 (TMIGD1), transcript variant 2, mRNA [NM_001319942]
DCDC2C	2.41659		Homo sapiens doublecortin domain containing 2C (DCDC2C), transcript variant 2, mRNA [NM_001365580]
RTCA	2.41633		RNA 3'-terminal phosphate cyclase [Source:HGNC Symbol;Acc:HGNC:17981] [ENST00000370126]
LBP	2.41624		Homo sapiens lipopolysaccharide binding protein (LBP), mRNA [NM_004139]
RIPOR2	2.4162		Homo sapiens RHO family interacting cell polarization regulator 2 (RIPOR2), transcript variant 2, mRNA [NM_015864]
PCAT4	2.4161		Homo sapiens prostate cancer associated transcript 4 (PCAT4), long non-coding RNA [NR_026555]
GPR1	2.41605		Homo sapiens G protein-coupled receptor 1 (GPR1), transcript variant 4, mRNA [NM_001261453]
UGT2B4	2.41599	2.06052	Homo sapiens UDP glucuronosyltransferase family 2 member B4 (UGT2B4), transcript variant 1, mRNA [NM_021139]
PTPRT	2.41576		Homo sapiens protein tyrosine phosphatase receptor type T (PTPRT), transcript variant 1, mRNA [NM_133170]
KCNK1	2.41574	2.10951	potassium two pore domain channel subfamily K member 1 [Source:HGNC Symbol;Acc:HGNC:6272] [ENST00000366620]
CD300A	2.41569		Homo sapiens CD300a molecule (CD300A), transcript variant 3, mRNA [NM_001330456]
OR51D1	2.41559		Homo sapiens olfactory receptor family 51 subfamily D member 1 (OR51D1), mRNA [NM_001004751]
PBX1	2.41549		PBX homeobox 1 [Source:HGNC Symbol;Acc:HGNC:8632] [ENST00000474046]
CABCOCO1	2.4154	2.1004	Homo sapiens ciliary associated calcium binding coiled-coil 1 (CABCOCO1), transcript variant 1, mRNA [NM_173554]
MGAT4EP	2.41539		Homo sapiens MGAT4 family member E, pseudogene (MGAT4EP), non-coding RNA [NR_038135]
PLAC8	2.41538		Homo sapiens placenta associated 8 (PLAC8), transcript variant 3, mRNA [NM_001130715]
SLC16A12	2.41537		Homo sapiens solute carrier family 16 member 12 (SLC16A12), mRNA [NM_213606]
CCDC83	2.4153	2.07061	Homo sapiens coiled-coil domain containing 83 (CCDC83), transcript variant 1, mRNA [NM_173556]
LRRC15	2.41529	2.11666	Homo sapiens leucine rich repeat containing 15 (LRRC15), transcript variant 2, mRNA [NM_130830]
LYPD8	2.41527	2.10973	Homo sapiens LY6/PLAUR domain containing 8 (LYPD8), transcript variant 1, mRNA [NM_001085474]
ANGPTL1	2.41519		Homo sapiens angiopoietin like 1 (ANGPTL1), mRNA [NM_004673]
PGM5P4-AS1	2.41508	2.33088	Homo sapiens PGM5P4 antisense RNA 1 (PGM5P4-AS1), transcript variant 1, long non-coding RNA [NR_121185]
LCE1C	2.41508	2.16816	Homo sapiens late cornified envelope 1C (LCE1C), transcript variant 1, mRNA [NM_178351]
FKSG29	2.41506		Homo sapiens FKSG29 (FKSG29), long non-coding RNA [NR_024013]
RBPJL	2.41506		Homo sapiens recombination signal binding protein for immunoglobulin kappa J region like (RBPJL), transcript variant 2, mRNA [NM_001281448]
NAV2-AS5	2.41487	2.0547	Homo sapiens NAV2 antisense RNA 5 (NAV2-AS5), long non-coding RNA [NR_049725]
TTC6	2.41483	2.23934	Homo sapiens tetratricopeptide repeat domain 6 (TTC6), transcript variant 1, mRNA [NM_001310135]
SLC22A10	2.41482		Homo sapiens solute carrier family 22 member 10 (SLC22A10), transcript variant 2, non-coding RNA [NR_134874]
CFAP43	2.41479	2.08775	Homo sapiens cilia and flagella associated protein 43 (CFAP43), mRNA [NM_025145]
PRG2	2.41478	3.49087	Homo sapiens proteoglycan 2, pro eosinophil major basic protein (PRG2), transcript variant 1, mRNA [NM_002728]
MTHFD2P1	2.41476	2.10145	Homo sapiens methylenetetrahydrofolate dehydrogenase (NADP+ dependent) 2, methenyltetrahydrofolate cyclohydrolase pseudogene 1 (MTHFD2P1), non-coding RNA [NR_077228]
REG1CP	2.41468	2.03879	Homo sapiens regenerating family member 1 gamma, pseudogene (REG1CP), non-coding RNA [NR_002714]
FRMD7	2.41454	2.11515	Homo sapiens FERM domain containing 7 (FRMD7), transcript variant 1, mRNA [NM_194277]
HAUS3	2.41454	2.11608	HAUS augmin like complex subunit 3 [Source:HGNC Symbol;Acc:HGNC:28719] [ENST00000672725]
PDILT	2.41447	2.08683	protein disulfide isomerase like, testis expressed [Source:HGNC Symbol;Acc:HGNC:27338] [ENST00000302451]
GSTT4	2.41447		Homo sapiens glutathione S-transferase theta 4 (GSTT4), transcript variant 1, mRNA [NM_001358664]
ITIH5	2.41445	2.32226	Homo sapiens inter-alpha-trypsin inhibitor heavy chain 5 (ITIH5), transcript variant 3, mRNA [NM_001001851]
OR6B3	2.41445		Homo sapiens olfactory receptor family 6 subfamily B member 3 (OR6B3), mRNA [NM_173351]
FAM74A3	2.41435	2.06623	Homo sapiens family with sequence similarity 74 member A3 (FAM74A3), long non-coding RNA [NR_026801]
APOB	2.41434		apolipoprotein B [Source:HGNC Symbol;Acc:HGNC:603] [ENST00000233242]
FOXN4	2.41424		Homo sapiens forkhead box N4 (FOXN4), mRNA [NM_213596]
KHDRBS2	2.41402	2.10188	Homo sapiens KH RNA binding domain containing, signal transduction associated 2 (KHDRBS2), transcript variant 2, mRNA [NM_152688]
EIF3IP1	2.41401	2.1291	Homo sapiens eukaryotic translation initiation factor 3 subunit I pseudogene 1 (EIF3IP1), non-coding RNA [NR_003024]
GPC5	2.41392		Homo sapiens glypican 5 (GPC5), mRNA [NM_004466]
PLEK	2.41389		Homo sapiens pleckstrin (PLEK), mRNA [NM_002664]
KCNH7	2.41387	2.08114	Homo sapiens potassium voltage-gated channel subfamily H member 7 (KCNH7), transcript variant 2, mRNA [NM_173162]
ZRANB2-AS1	2.41382	2.0998	Homo sapiens ZRANB2 antisense RNA 1 (ZRANB2-AS1), long non-coding RNA [NR_038420]
EGR3	2.41373		Homo sapiens early growth response 3 (EGR3), transcript variant 1, mRNA [NM_004430]
ATP13A5	2.41372	2.51956	ATPase 13A5 [Source:HGNC Symbol;Acc:HGNC:31789] [ENST00000495496]
SPACA6	2.41372	2.10174	sperm acrosome associated 6 [Source:HGNC Symbol;Acc:HGNC:27113] [ENST00000572703]
DMRTB1	2.41367	2.05156	Homo sapiens DMRT like family B with proline rich C-terminal 1 (DMRTB1), mRNA [NM_033067]
TDO2	2.41348	2.2126	Homo sapiens tryptophan 2,3-dioxygenase (TDO2), mRNA [NM_005651]
GNAS	2.41338	2.17501	Homo sapiens GNAS complex locus (GNAS), transcript variant 4, mRNA [NM_016592]
CHST1	2.41332	3.17296	Homo sapiens carbohydrate sulfotransferase 1 (CHST1), mRNA [NM_003654]
PCOLCE-AS1	2.41331		Homo sapiens PCOLCE antisense RNA 1 (PCOLCE-AS1), long non-coding RNA [NR_038910]
CCSER1	2.4133	2.10586	Homo sapiens coiled-coil serine rich protein 1 (CCSER1), transcript variant 2, mRNA [NM_207491]
DEFT1P	2.41329	2.0859	Homo sapiens defensin theta 1, pseudogene (DEFT1P), non-coding RNA [NR_036686]
SGCD	2.41325	2.11155	Homo sapiens sarcoglycan delta (SGCD), transcript variant 2, mRNA [NM_172244]
ALK	2.41322		Homo sapiens ALK receptor tyrosine kinase (ALK), transcript variant 1, mRNA [NM_004304]
SAP30	2.41322	2.17365	Homo sapiens Sin3A associated protein 30 (SAP30), mRNA [NM_003864]
NLGN3	2.41319		Homo sapiens neuroligin 3 (NLGN3), transcript variant 2, mRNA [NM_018977]
MBL2	2.41318	2.08572	Homo sapiens mannose binding lectin 2 (MBL2), mRNA [NM_000242]
GDAP1L1	2.41318	2.52368	Homo sapiens ganglioside induced differentiation associated protein 1 like 1 (GDAP1L1), transcript variant 5, mRNA [NM_001256740]
KRTAP19-4	2.41318	2.23065	keratin associated protein 19-4 [Source:HGNC Symbol;Acc:HGNC:18939] [ENST00000334058]
SHE	2.41311		Homo sapiens Src homology 2 domain containing E (SHE), transcript variant 1, mRNA [NM_001010846]
NAT8	2.41303		N-acetyltransferase 8 (putative) [Source:HGNC Symbol;Acc:HGNC:18069] [ENST00000272425]
ERAP1	2.41299		Homo sapiens endoplasmic reticulum aminopeptidase 1 (ERAP1), transcript variant 1, mRNA [NM_016442]
OLFM1	2.41299	2.09405	Homo sapiens olfactomedin 1 (OLFM1), transcript variant 1, mRNA [NM_014279]
TMEM196	2.41296		Homo sapiens transmembrane protein 196 (TMEM196), transcript variant 1, mRNA [NM_152774]
ACSM4	2.41296	2.34581	Homo sapiens acyl-CoA synthetase medium chain family member 4 (ACSM4), mRNA [NM_001080454]
MROH8	2.41291		Homo sapiens maestro heat like repeat family member 8 (MROH8), transcript variant 2, mRNA [NM_213631]
GLT1D1	2.41284		Homo sapiens glycosyltransferase 1 domain containing 1 (GLT1D1), transcript variant 1, mRNA [NM_144669]
MMP27	2.4128	2.08562	matrix metallopeptidase 27 [Source:HGNC Symbol;Acc:HGNC:14250] [ENST00000260229]
CHRM2	2.41279	2.05457	Homo sapiens cholinergic receptor muscarinic 2 (CHRM2), transcript variant 1, mRNA [NM_001006630]
TACC1	2.41274	2.09689	Homo sapiens transforming acidic coiled-coil containing protein 1 (TACC1), transcript variant 13, mRNA [NM_001352786]
ADPGK-AS1	2.41274	2.12316	Homo sapiens ADPGK antisense RNA 1 (ADPGK-AS1), long non-coding RNA [NR_040107]
SCP2D1	2.41274	2.09874	SCP2 sterol binding domain containing 1 [Source:HGNC Symbol;Acc:HGNC:16211] [ENST00000377428]
CST8	2.41272	2.09681	PREDICTED: Homo sapiens cystatin 8 (CST8), transcript variant X4, misc_RNA [XR_937018]
ASXL3	2.41271	2.09643	Homo sapiens ASXL transcriptional regulator 3 (ASXL3), mRNA [NM_030632]
AMPD1	2.41265	2.09027	Homo sapiens adenosine monophosphate deaminase 1 (AMPD1), transcript variant 1, mRNA [NM_000036]
NECAB2	2.4126		Homo sapiens N-terminal EF-hand calcium binding protein 2 (NECAB2), transcript variant 1, mRNA [NM_019065]
FABP1	2.41251	2.06427	fatty acid binding protein 1 [Source:HGNC Symbol;Acc:HGNC:3555] [ENST00000295834]
FOXG1	2.41249		forkhead box G1 [Source:HGNC Symbol;Acc:HGNC:3811] [ENST00000313071]
DSC1	2.41242		Homo sapiens desmocollin 1 (DSC1), transcript variant Dsc1b, mRNA [NM_004948]
SCRT1	2.41236		Homo sapiens scratch family transcriptional repressor 1 (SCRT1), mRNA [NM_031309]
CCDC177	2.41236	2.2548	Homo sapiens coiled-coil domain containing 177 (CCDC177), mRNA [NM_001271507]
OLFM3	2.41231	2.09551	Homo sapiens olfactomedin 3 (OLFM3), transcript variant 3, mRNA [NM_001288823]
NEK5	2.4123	2.08711	Homo sapiens NIMA related kinase 5 (NEK5), transcript variant 2, mRNA [NM_001365552]
CYP4F2	2.41225		Homo sapiens cytochrome P450 family 4 subfamily F member 2 (CYP4F2), mRNA [NM_001082]
SIGLECL1	2.41216	2.0833	Homo sapiens SIGLEC family like 1 (SIGLECL1), transcript variant 1, mRNA [NM_173635]
SYT13	2.41212		Homo sapiens synaptotagmin 13 (SYT13), transcript variant 1, mRNA [NM_020826]
SNORD115-2	2.41211	2.10559	Homo sapiens small nucleolar RNA, C/D box 115-2 (SNORD115-2), small nucleolar RNA [NR_003294]
GAP43	2.41207	2.09398	Homo sapiens growth associated protein 43 (GAP43), transcript variant 2, mRNA [NM_002045]
CCDC127	2.41205		coiled-coil domain containing 127 [Source:HGNC Symbol;Acc:HGNC:30520] [ENST00000296824]
YWHAEP7	2.41196		Homo sapiens tyrosine 3-monooxygenase/tryptophan 5-monooxygenase activation protein epsilon pseudogene 7 (YWHAEP7), non-coding RNA [NR_024178]
FABP12	2.41196		Homo sapiens fatty acid binding protein 12 (FABP12), transcript variant 1, mRNA [NM_001105281]
TYRP1	2.41195		tyrosinase related protein 1 [Source:HGNC Symbol;Acc:HGNC:12450] [ENST00000388918]
RNF222	2.41189	2.32138	Homo sapiens ring finger protein 222 (RNF222), mRNA [NM_001146684]
LRRC4C	2.41186		Homo sapiens leucine rich repeat containing 4C (LRRC4C), transcript variant 1, mRNA [NM_020929]
MARCOL	2.41184	2.0903	MARCO like [Source:HGNC Symbol;Acc:HGNC:53644] [ENST00000638059]
CRISP2	2.41182	2.08528	Homo sapiens cysteine rich secretory protein 2 (CRISP2), transcript variant 1, mRNA [NM_003296]
CACNA1C	2.41177	2.08625	Homo sapiens calcium voltage-gated channel subunit alpha1 C (CACNA1C), transcript variant 5, mRNA [NM_001129831]
FNDC7	2.41175		fibronectin type III domain containing 7 [Source:HGNC Symbol;Acc:HGNC:26668] [ENST00000370017]
PTGR2	2.41174		Homo sapiens prostaglandin reductase 2 (PTGR2), transcript variant 1, mRNA [NM_152444]
LY86-AS1	2.41164	2.08638	Homo sapiens LY86 antisense RNA 1 (LY86-AS1), long non-coding RNA [NR_026970]
CTNNA2	2.41162	2.09098	catenin alpha 2 [Source:HGNC Symbol;Acc:HGNC:2510] [ENST00000409550]
SNORD115-3	2.41157	2.09153	Homo sapiens small nucleolar RNA, C/D box 115-3 (SNORD115-3), small nucleolar RNA [NR_003295]
VLDLR-AS1	2.41153		Homo sapiens VLDLR antisense RNA 1 (VLDLR-AS1), long non-coding RNA [NR_015375]
TINAG	2.41146	2.07404	Homo sapiens tubulointerstitial nephritis antigen (TINAG), mRNA [NM_014464]
KCNC4	2.41145	2.12831	potassium voltage-gated channel subfamily C member 4 [Source:HGNC Symbol;Acc:HGNC:6236] [ENST00000412512]
MLANA	2.41142	2.05151	melan-A [Source:HGNC Symbol;Acc:HGNC:7124] [ENST00000381471]
ZNF577	2.4114		Homo sapiens zinc finger protein 577 (ZNF577), transcript variant 11, non-coding RNA [NR_163433]
HSFY1P1	2.41136	2.04866	Homo sapiens HSFY1 pseudogene 1 (HSFY1P1), non-coding RNA [NR_003607]
VLDLR-AS1	2.41125		VLDLR antisense RNA 1 [Source:HGNC Symbol;Acc:HGNC:49621] [ENST00000447278]
COL18A1-AS1	2.41118		Homo sapiens COL18A1 antisense RNA 1 (COL18A1-AS1), transcript variant 1, long non-coding RNA [NR_028082]
SERPINB12	2.41112	2.05136	Homo sapiens serpin family B member 12 (SERPINB12), transcript variant 2, mRNA [NM_080474]
PLPPR1	2.41111		Homo sapiens phospholipid phosphatase related 1 (PLPPR1), transcript variant 1, mRNA [NM_207299]
CLEC2A	2.41104	2.04149	C-type lectin domain family 2 member A [Source:HGNC Symbol;Acc:HGNC:24191] [ENST00000455827]
RNASE9	2.41102	2.06305	Homo sapiens ribonuclease A family member 9 (inactive) (RNASE9), transcript variant 1, mRNA [NM_001110359]
FASLG	2.41101	2.07405	Homo sapiens Fas ligand (FASLG), transcript variant 1, mRNA [NM_000639]
ENTPD1	2.41094	2.08669	Homo sapiens ectonucleoside triphosphate diphosphohydrolase 1 (ENTPD1), transcript variant 4, mRNA [NM_001164179]
TMPRSS11A	2.41091	2.08852	Homo sapiens transmembrane serine protease 11A (TMPRSS11A), transcript variant 1, mRNA [NM_182606]
ATP7A	2.4109	2.20015	Homo sapiens mRNA for ATPase, Cu++ transporting, alpha polypeptide variant protein. [AB208828]
DNAJC16	2.41089	2.05077	DnaJ heat shock protein family (Hsp40) member C16 [Source:HGNC Symbol;Acc:HGNC:29157] [ENST00000375849]
NAMA	2.41086	2.09018	Homo sapiens non-protein coding RNA, associated with MAP kinase pathway and growth arrest (NAMA), transcript variant 1, long non-coding RNA [NR_102270]
MOBP	2.41084	2.11108	Homo sapiens myelin associated oligodendrocyte basic protein (MOBP), transcript variant 3, mRNA [NM_182935]
CCDC33	2.41084	2.04364	Homo sapiens coiled-coil domain containing 33 (CCDC33), transcript variant 1, mRNA [NM_025055]
IL16	2.41078	2.1039	Homo sapiens interleukin 16 (IL16), transcript variant 2, mRNA [NM_172217]
KIAA0087	2.41076		Homo sapiens KIAA0087 lncRNA (KIAA0087), long non-coding RNA [NR_022006]
OR4C11	2.41067		Homo sapiens olfactory receptor family 4 subfamily C member 11 (OR4C11), mRNA [NM_001004700]
DLEC1	2.41058	2.076	Homo sapiens DLEC1 cilia and flagella associated protein (DLEC1), transcript variant 3, mRNA [NM_001321153]
ZC3H12B	2.41058	2.11221	PREDICTED: Homo sapiens zinc finger CCCH-type containing 12B (ZC3H12B), transcript variant X11, misc_RNA [XR_001755688]
OR51F2	2.41043	2.12725	Homo sapiens olfactory receptor family 51 subfamily F member 2 (OR51F2), mRNA [NM_001004753]
STAT4	2.41042		Homo sapiens signal transducer and activator of transcription 4 (STAT4), transcript variant 1, mRNA [NM_003151]
KRT17P1	2.41041	2.41871	MGC5.5.1.1.1.G05.R.1 NIH_MGC_331 Homo sapiens cDNA clone MGC5.5.1.1.1.G05, mRNA sequence [DR007930]
MEG9	2.4104		Homo sapiens maternally expressed 9 (MEG9), long non-coding RNA [NR_047664]
SOX11	2.41033	2.08834	Homo sapiens SRY-box 11 (SOX11), mRNA [NM_003108]
TLX3	2.41018	2.0889	Homo sapiens T cell leukemia homeobox 3 (TLX3), mRNA [NM_021025]
ACR	2.41016		acrosin [Source:HGNC Symbol;Acc:HGNC:126] [ENST00000527761]
SPX	2.41006		Homo sapiens spexin hormone (SPX), transcript variant 1, mRNA [NM_030572]
AMZ2P1	2.41006		Homo sapiens archaelysin family metallopeptidase 2 pseudogene 1 (AMZ2P1), non-coding RNA [NR_026903]
OR2T8	2.40997		Homo sapiens olfactory receptor family 2 subfamily T member 8 (OR2T8), mRNA [NM_001005522]
HERC3	2.40997	2.11653	Homo sapiens HECT and RLD domain containing E3 ubiquitin protein ligase 3 (HERC3), transcript variant 1, mRNA [NM_014606]
MIR4435-2HG	2.40996	2.14372	Homo sapiens MIR4435-2 host gene (MIR4435-2HG), transcript variant 2, long non-coding RNA [NR_024373]
GABRQ	2.40976		Homo sapiens gamma-aminobutyric acid type A receptor theta subunit (GABRQ), mRNA [NM_018558]
CNTN2	2.40975	2.10307	Homo sapiens contactin 2 (CNTN2), transcript variant 1, mRNA [NM_005076]
GJE1	2.40975	2.07954	Homo sapiens gap junction protein epsilon 1 (GJE1), mRNA [NM_001358410]
SALL1	2.40974		Homo sapiens spalt like transcription factor 1 (SALL1), transcript variant 1, mRNA [NM_002968]
TNS1	2.40973		Homo sapiens tensin 1 (TNS1), transcript variant 1, mRNA [NM_022648]
FAM41AY1	2.40971	2.08405	Homo sapiens family with sequence similarity 41 member A, Y-linked 1 (FAM41AY1), long non-coding RNA [NR_028083]
SMOC2	2.40971		Homo sapiens SPARC related modular calcium binding 2 (SMOC2), transcript variant 1, mRNA [NM_022138]
FILIP1	2.4097	2.03202	Homo sapiens filamin A interacting protein 1 (FILIP1), transcript variant 2, mRNA [NM_015687]
SNCAIP	2.40967	2.03133	Homo sapiens synuclein alpha interacting protein (SNCAIP), transcript variant c, non-coding RNA [NR_131761]
CAPN14	2.40962		Homo sapiens calpain 14 (CAPN14), transcript variant 1, mRNA [NM_001145122]
DPPA5	2.40962	2.02949	Homo sapiens developmental pluripotency associated 5 (DPPA5), mRNA [NM_001025290]
GRK5	2.40961	2.25228	Homo sapiens G protein-coupled receptor kinase 5, mRNA (cDNA clone IMAGE:3912936), with apparent retained intron. [BC018116]
SNORD114-6	2.4096	2.02663	Homo sapiens small nucleolar RNA, C/D box 114-6 (SNORD114-6), small nucleolar RNA [NR_003198]
OR8D4	2.40955		Homo sapiens olfactory receptor family 8 subfamily D member 4 (OR8D4), mRNA [NM_001005197]
TMEM235	2.40954	2.03314	Homo sapiens transmembrane protein 235 (TMEM235), transcript variant 1, mRNA [NM_001204210]
ARRDC3-AS1	2.40942	2.03436	Homo sapiens ARRDC3 antisense RNA 1 (ARRDC3-AS1), long non-coding RNA [NR_027435]
HLA-DQA1	2.40942		major histocompatibility complex, class II, DQ alpha 1 [Source:HGNC Symbol;Acc:HGNC:4942] [ENST00000640446]
SNORD112	2.40941	2.03173	Homo sapiens small nucleolar RNA, C/D box 112 (SNORD112), small nucleolar RNA [NR_003080]
SPATA48	2.40933		Homo sapiens spermatogenesis associated 48 (SPATA48), mRNA [NM_001161834]
RBMXL2	2.40933	2.07886	RBMX like 2 [Source:HGNC Symbol;Acc:HGNC:17886] [ENST00000306904]
OR51A2	2.40924	2.07012	Homo sapiens olfactory receptor family 51 subfamily A member 2 (OR51A2), mRNA [NM_001004748]
DNAJB8-AS1	2.40918		Homo sapiens DNAJB8 antisense RNA 1 (DNAJB8-AS1), long non-coding RNA [NR_037890]
SH3BP5L	2.40918		Homo sapiens SH3 binding domain protein 5 like (SH3BP5L), transcript variant 4, mRNA [NM_001322464]
TMEM273	2.40912	2.65986	Homo sapiens transmembrane protein 273 (TMEM273), transcript variant 2, mRNA [NM_001288740]
MGAT4FP	2.40905	2.02833	Homo sapiens alpha-1,3-mannosyl-glycoprotein 4-beta-N-acetylglucosaminyltransferase-like protein LOC641515 homolog (LOC100506747), non-coding RNA [NR_036557]
PKHD1	2.40898	2.027	Homo sapiens PKHD1 ciliary IPT domain containing fibrocystin/polyductin (PKHD1), transcript variant 2, mRNA [NM_170724]
TCP11X2	2.40891	2.08462	Homo sapiens t-complex 11 family, X-linked 2 (TCP11X2), mRNA [NM_001277423]
NPAS3	2.40889	2.02188	Homo sapiens neuronal PAS domain protein 3 (NPAS3), transcript variant 1, mRNA [NM_001164749]
FAM245A	2.40889	2.03535	Homo sapiens family with sequence similarity 245 member A (FAM245A), long non-coding RNA [NR_046091]
ACER1	2.40879		alkaline ceramidase 1 [Source:HGNC Symbol;Acc:HGNC:18356] [ENST00000301452]
RNU6-501P	2.40875	2.46052	Homo sapiens clone pp8142 unknown mRNA. [AF289601]
PPEF2	2.40873	2.03177	Homo sapiens protein phosphatase with EF-hand domain 2 (PPEF2), mRNA [NM_006239]
MUC21	2.40872	2.1004	Homo sapiens mucin 21, cell surface associated (MUC21), transcript variant 4, mRNA [NM_001322371]
MAGEA1	2.40864	2.02031	Homo sapiens MAGE family member A1 (MAGEA1), mRNA [NM_004988]
DUXAP8	2.40863	2.0254	double homeobox A pseudogene 8 [Source:HGNC Symbol;Acc:HGNC:32187] [ENST00000447898]
R3HDML	2.40859		Homo sapiens R3H domain containing like (R3HDML), mRNA [NM_178491]
PPP1R3A	2.40856	2.09043	protein phosphatase 1 regulatory subunit 3A [Source:HGNC Symbol;Acc:HGNC:9291] [ENST00000284601]
LEUTX	2.40851	2.03444	Homo sapiens leucine twenty homeobox (LEUTX), mRNA [NM_001143832]
PACRG-AS3	2.40851	2.03751	Homo sapiens PACRG antisense RNA 3 (PACRG-AS3), long non-coding RNA [NR_122120]
GPR141	2.40847	2.0354	Homo sapiens G protein-coupled receptor 141 (GPR141), transcript variant 1, mRNA [NM_181791]
NPPA	2.40843	2.02936	natriuretic peptide A [Source:HGNC Symbol;Acc:HGNC:7939] [ENST00000610706]
[truncated: 3,334 more rows]

## Sheet: Supplementary Table S2
										Gene Symbol	FC ([Cas9 CFT073] vs [Cas9 unstimulated])	FC ([NLRP3 gRNA CFT073] vs [NLRP3 gRNA unstimulated ])	Description
										FAM217B	-9.49466	-7.48496	Homo sapiens family with sequence similarity 217 member B (FAM217B), transcript variant 1, mRNA [NM_022106]
										BMP3	-9.21939	-8.20842	Homo sapiens bone morphogenetic protein 3 (BMP3), mRNA [NM_001201]
										RIMBP3C	-9.07546	-6.95468	Homo sapiens RIMS binding protein 3C (RIMBP3C), mRNA [NM_001128633]
										ZCCHC24	-8.78839	-3.60944	zinc finger CCHC-type containing 24 [Source:HGNC Symbol;Acc:HGNC:26911] [ENST00000372336]
										PLXNA2	-8.09868	-9.08982	Homo sapiens plexin A2 (PLXNA2), mRNA [NM_025179]
										LCAL1	-7.97708	-4.24018	Homo sapiens lung cancer associated lncRNA 1 (LCAL1), long non-coding RNA [NR_130915]
										FAM225A	-7.67777	-7.07155	Homo sapiens family with sequence similarity 225 member A (FAM225A), long non-coding RNA [NR_024366]
										ZNF585A	-7.24473	-6.12159	Homo sapiens zinc finger protein 585A (ZNF585A), transcript variant 1, mRNA [NM_152655]
										CCDC87	-7.16826	-4.21395	Homo sapiens coiled-coil domain containing 87 (CCDC87), mRNA [NM_018219]
										TNFRSF1B	-7.13796	-2.51731	Homo sapiens TNF receptor superfamily member 1B (TNFRSF1B), mRNA [NM_001066]
										ZNF623	-6.57358		Homo sapiens zinc finger protein 623 (ZNF623), transcript variant 2, mRNA [NM_001082480]
										VTRNA1-3	-6.56109	-3.33466	Homo sapiens vault RNA 1-3 (VTRNA1-3), vault RNA [NR_026705]
										MIR600HG	-6.34194	-2.90944	Homo sapiens MIR600 host gene (MIR600HG), long non-coding RNA [NR_026677]
										RBM15B	-6.25587	-4.44566	Homo sapiens RNA binding motif protein 15B (RBM15B), mRNA [NM_013286]
										FBXW2	-6.21888		Homo sapiens F-box and WD repeat domain containing 2 (FBXW2), mRNA [NM_012164]
										SECISBP2L	-6.08541	-3.99491	Homo sapiens SECIS binding protein 2 like (SECISBP2L), transcript variant 2, mRNA [NM_014701]
										ARHGEF12	-6.04668	-3.47662	Homo sapiens Rho guanine nucleotide exchange factor 12 (ARHGEF12), transcript variant 1, mRNA [NM_015313]
										ZBED1	-5.91638	-5.98287	Homo sapiens zinc finger BED-type containing 1 (ZBED1), transcript variant 2, mRNA [NM_004729]
										ERC1	-5.86849	-4.16351	Homo sapiens ELKS/RAB6-interacting/CAST family member 1 (ERC1), transcript variant epsilon, mRNA [NM_178040]
										ABAT	-5.85976	-2.80934	Homo sapiens 4-aminobutyrate aminotransferase (ABAT), transcript variant 1, mRNA [NM_020686]
										ZNF488	-5.79416	-5.97209	Homo sapiens zinc finger protein 488 (ZNF488), transcript variant 2, mRNA [NM_153034]
										MLXIP	-5.73919	-3.3753	Homo sapiens MLX interacting protein (MLXIP), mRNA [NM_014938]
										MGAT3	-5.68254		Homo sapiens mannosyl (beta-1,4-)-glycoprotein beta-1,4-N-acetylglucosaminyltransferase (MGAT3), transcript variant 1, mRNA [NM_002409]
										TLR4	-5.61167	-6.23052	Homo sapiens toll like receptor 4 (TLR4), transcript variant 1, mRNA [NM_138554]
										PIP5K1C	-5.54423	-3.54808	Homo sapiens phosphatidylinositol-4-phosphate 5-kinase type 1 gamma (PIP5K1C), transcript variant 2, mRNA [NM_012398]
										SNORA11D	-5.43384	-3.34029	Homo sapiens small nucleolar RNA, H/ACA box 11D (SNORA11D), small nucleolar RNA [NR_003711]
										BCL9L	-5.41612	-3.75313	Homo sapiens BCL9 like (BCL9L), mRNA [NM_182557]
										MVB12B	-5.40993	-4.47246	Homo sapiens multivesicular body subunit 12B (MVB12B), transcript variant 1, mRNA [NM_033446]
										TBC1D8-AS1	-5.39351	-4.34244	Homo sapiens TBC1 domain family member 8 antisense RNA 1 (TBC1D8-AS1), long non-coding RNA [NR_135594]
										PSMG3-AS1	-5.38895	-4.03509	Homo sapiens PSMG3 antisense RNA 1 (head to head) (PSMG3-AS1), transcript variant 1, long non-coding RNA [NR_027329]
										TNRC18	-5.38251	-2.41492	Homo sapiens trinucleotide repeat containing 18 (TNRC18), mRNA [NM_001080495]
										FAM225B	-5.31778	-7.308	Homo sapiens family with sequence similarity 225 member B (FAM225B), long non-coding RNA [NR_024376]
										ZNF549	-5.27264	-5.03239	Homo sapiens zinc finger protein 549 (ZNF549), transcript variant 2, mRNA [NM_153263]
										SNORA12	-5.17732	-6.64163	EST91069 Synovial sarcoma Homo sapiens cDNA 5' end, mRNA sequence [AA378382]
										NKAP	-5.17346		Homo sapiens NFKB activating protein (NKAP), mRNA [NM_024528]
										SNORA12	-5.13479	-5.32854	Homo sapiens small nucleolar RNA, H/ACA box 12 (SNORA12), small nucleolar RNA [NR_002954]
										ARHGEF4	-5.12794	-2.658	Homo sapiens Rho guanine nucleotide exchange factor 4 (ARHGEF4), transcript variant 1, mRNA [NM_015320]
										CTTNBP2	-5.12783	-3.20699	Homo sapiens cortactin binding protein 2 (CTTNBP2), transcript variant 1, mRNA [NM_033427]
										FAM78A	-5.12633	-5.22573	Homo sapiens family with sequence similarity 78 member A (FAM78A), mRNA [NM_033387]
										SLC40A1	-5.11339	-4.33873	Homo sapiens solute carrier family 40 member 1 (SLC40A1), mRNA [NM_014585]
										EGR1	-5.10398		Homo sapiens early growth response 1 (EGR1), mRNA [NM_001964]
										SSR4P1	-5.08603	-2.87859	Homo sapiens signal sequence receptor subunit 4 pseudogene 1 (SSR4P1), non-coding RNA [NR_027292]
										LUZP1	-5.04601	-4.52748	Homo sapiens leucine zipper protein 1 (LUZP1), transcript variant 1, mRNA [NM_033631]
										RAB11FIP4	-5.03843	-3.57645	Homo sapiens RAB11 family interacting protein 4 (RAB11FIP4), transcript variant 1, mRNA [NM_032932]
										SCARNA22	-5.03805	-10.6575	Homo sapiens small Cajal body-specific RNA 22 (SCARNA22), guide RNA [NR_003004]
										WNT4	-5.02891		PREDICTED: Homo sapiens Wnt family member 4 (WNT4), transcript variant X1, mRNA [XM_011541597]
										VPS53	-4.98484	-3.60511	Homo sapiens VPS53 subunit of GARP complex (VPS53), transcript variant 1, mRNA [NM_001128159]
										ZNF827	-4.98418	-4.45383	Homo sapiens zinc finger protein 827 (ZNF827), transcript variant 2, mRNA [NM_178835]
										GASAL1	-4.97318	-4.67536	Homo sapiens growth arrest associated lncRNA 1 (GASAL1), long non-coding RNA [NR_149020]
										MVB12B	-4.96605	-4.63056	Homo sapiens multivesicular body subunit 12B (MVB12B), transcript variant 1, mRNA [NM_033446]
										SNAR-A3	-4.95812	-6.50502	Homo sapiens small NF90 (ILF3) associated RNA A3 (SNAR-A3), small nuclear RNA [NR_024214]
										ZNF865	-4.91332		Homo sapiens zinc finger protein 865 (ZNF865), mRNA [NM_001195605]
										SUSD5	-4.91088		Homo sapiens sushi domain containing 5 (SUSD5), mRNA [NM_015551]
										HEMK1	-4.86853	-3.25409	Homo sapiens HemK methyltransferase family member 1 (HEMK1), transcript variant 1, mRNA [NM_016173]
										ZC3H7B	-4.84907		Homo sapiens zinc finger CCCH-type containing 7B (ZC3H7B), mRNA [NM_017590]
										VTRNA1-2	-4.84266	-5.11534	Homo sapiens vault RNA 1-2 (VTRNA1-2), vault RNA [NR_026704]
										TMEM229B	-4.83606	-3.1889	Homo sapiens transmembrane protein 229B (TMEM229B), transcript variant 5, mRNA [NM_001348544]
										PDPK1	-4.83023	-4.66929	Homo sapiens 3-phosphoinositide dependent protein kinase 1 (PDPK1), transcript variant 1, mRNA [NM_002613]
										TRIM56	-4.82964	-3.48837	Homo sapiens tripartite motif containing 56 (TRIM56), mRNA [NM_030961]
										RTL6	-4.82809	-3.82352	Homo sapiens retrotransposon Gag like 6 (RTL6), mRNA [NM_032287]
										FUT8-AS1	-4.80616	-4.35418	Homo sapiens FUT8 antisense RNA 1 (FUT8-AS1), long non-coding RNA [NR_024334]
										CHST3	-4.80387	-2.96332	Homo sapiens carbohydrate sulfotransferase 3 (CHST3), mRNA [NM_004273]
										RASL11B	-4.79334	-3.91662	Homo sapiens RAS like family 11 member B (RASL11B), mRNA [NM_023940]
										SNAR-D	-4.76723	-6.61935	Homo sapiens small NF90 (ILF3) associated RNA D (SNAR-D), small nuclear RNA [NR_024243]
										RNASEL	-4.76288	-4.08598	Homo sapiens ribonuclease L (RNASEL), mRNA [NM_021133]
										FOXK1	-4.7601	-4.12869	Homo sapiens forkhead box K1 (FOXK1), mRNA [NM_001037165]
										APC2	-4.72054	-5.08231	Homo sapiens APC regulator of WNT signaling pathway 2 (APC2), transcript variant 1, mRNA [NM_005883]
										KIF3B	-4.71904	-3.47531	Homo sapiens kinesin family member 3B (KIF3B), mRNA [NM_004798]
										SPATA2	-4.70468	-3.91698	Homo sapiens spermatogenesis associated 2 (SPATA2), transcript variant 1, mRNA [NM_006038]
										BCR	-4.68761	-4.54934	Homo sapiens BCR activator of RhoGEF and GTPase (BCR), transcript variant 2, mRNA [NM_021574]
										SNAR-B2	-4.67286	-6.79056	Homo sapiens small NF90 (ILF3) associated RNA B2 (SNAR-B2), small nuclear RNA [NR_024230]
										NAV1	-4.67014	-4.48979	Homo sapiens neuron navigator 1 (NAV1), transcript variant 1, mRNA [NM_020443]
										MAML1	-4.61947	-3.50738	Homo sapiens mastermind like transcriptional coactivator 1 (MAML1), mRNA [NM_014757]
										B3GALT5-AS1	-4.56123	-3.30331	Homo sapiens B3GALT5 antisense RNA 1 (B3GALT5-AS1), transcript variant 2, long non-coding RNA [NR_026543]
										ZNF629	-4.5426	-3.68628	Homo sapiens zinc finger protein 629 (ZNF629), transcript variant 1, mRNA [NM_001080417]
										TRIM31	-4.53	-4.59705	Homo sapiens tripartite motif containing 31 (TRIM31), transcript variant 1, mRNA [NM_007028]
										ZNF703	-4.50941	-2.13282	Homo sapiens zinc finger protein 703 (ZNF703), mRNA [NM_025069]
										MGAT5	-4.49608		Homo sapiens alpha-1,6-mannosylglycoprotein 6-beta-N-acetylglucosaminyltransferase (MGAT5), mRNA [NM_002410]
										FLRT3	-4.48245	-5.35084	Homo sapiens fibronectin leucine rich transmembrane protein 3 (FLRT3), transcript variant 1, mRNA [NM_013281]
										KLLN	-4.47033	-3.61911	Homo sapiens killin, p53 regulated DNA replication inhibitor (KLLN), mRNA [NM_001126049]
										PTAFR	-4.45786	-3.75474	Homo sapiens platelet activating factor receptor (PTAFR), transcript variant 3, mRNA [NM_000952]
										LRRC8B	-4.45006	-3.55558	Homo sapiens leucine rich repeat containing 8 VRAC subunit B (LRRC8B), transcript variant 1, mRNA [NM_015350]
										LHFPL4	-4.43429	-3.37786	Homo sapiens LHFPL tetraspan subfamily member 4 (LHFPL4), mRNA [NM_198560]
										RHOBTB2	-4.43001	-3.49008	Homo sapiens Rho related BTB domain containing 2 (RHOBTB2), transcript variant 3, mRNA [NM_015178]
										ZNF70	-4.41984	-3.24433	Homo sapiens zinc finger protein 70 (ZNF70), mRNA [NM_021916]
										ZBED1	-4.4161	-7.08706	Homo sapiens zinc finger BED-type containing 1 (ZBED1), transcript variant 1, mRNA [NM_001171136]
										MAVS	-4.4157	-3.49164	Homo sapiens mitochondrial antiviral signaling protein (MAVS), transcript variant 1, mRNA [NM_020746]
										SOX2	-4.41569	-3.35061	Homo sapiens SRY-box 2 (SOX2), mRNA [NM_003106]
										TSPAN9	-4.41258	-2.07224	Homo sapiens tetraspanin 9 (TSPAN9), transcript variant 1, mRNA [NM_006675]
										ADAT1	-4.4017	-3.611	Homo sapiens adenosine deaminase tRNA specific 1 (ADAT1), transcript variant 1, mRNA [NM_012091]
										RAPGEF1	-4.39857	-3.55455	Homo sapiens Rap guanine nucleotide exchange factor 1 (RAPGEF1), transcript variant 2, mRNA [NM_198679]
										MAVS	-4.39768	-3.39138	Homo sapiens mitochondrial antiviral signaling protein (MAVS), transcript variant 1, mRNA [NM_020746]
										CRAMP1	-4.397		Homo sapiens cramped chromatin regulator homolog 1 (CRAMP1), mRNA [NM_020825]
										GASAL1	-4.3893	-3.78125	Homo sapiens growth arrest associated lncRNA 1 (GASAL1), long non-coding RNA [NR_149020]
										SNAR-H	-4.38851	-5.83384	Homo sapiens small NF90 (ILF3) associated RNA H (SNAR-H), small nuclear RNA [NR_024342]
										ALG11	-4.37961	-3.42946	Homo sapiens ALG11 alpha-1,2-mannosyltransferase (ALG11), transcript variant A, mRNA [NM_001004127]
										RHPN1-AS1	-4.37743	-2.59583	Homo sapiens RHPN1 antisense RNA 1 (head to head) (RHPN1-AS1), long non-coding RNA [NR_026785]
										POMK	-4.3772	-2.65454	Homo sapiens protein O-mannose kinase (POMK), transcript variant 2, mRNA [NM_001277971]
										NANOS1	-4.37537	-5.90245	Homo sapiens nanos C2HC-type zinc finger 1 (NANOS1), mRNA [NM_199461]
										CHST10	-4.36996	-4.75071	Homo sapiens carbohydrate sulfotransferase 10 (CHST10), mRNA [NM_004854]
										BAHCC1	-4.3597	-3.36683	Homo sapiens BAH domain and coiled-coil containing 1 (BAHCC1), mRNA [NM_001291324]
										BTBD9	-4.35337	-4.18884	Homo sapiens BTB domain containing 9 (BTBD9), transcript variant 2, mRNA [NM_001099272]
										SOX7	-4.32858	-4.0675	Homo sapiens SRY-box 7 (SOX7), mRNA [NM_031439]
										VASH1	-4.304	-3.39702	Homo sapiens vasohibin 1 (VASH1), mRNA [NM_014909]
										XKRX	-4.30373	-4.77572	Homo sapiens XK related X-linked (XKRX), mRNA [NM_212559]
										MDGA1	-4.30367	-2.61249	Homo sapiens MAM domain containing glycosylphosphatidylinositol anchor 1 (MDGA1), mRNA [NM_153487]
										ZNF618	-4.28309	-3.07345	Homo sapiens zinc finger protein 618 (ZNF618), transcript variant 4, mRNA [NM_001318042]
										TTC34	-4.27242		tetratricopeptide repeat domain 34 [Source:HGNC Symbol;Acc:HGNC:34297] [ENST00000401095]
										SNPH	-4.26935	-3.26477	Homo sapiens syntaphilin (SNPH), transcript variant 2, mRNA [NM_014723]
										ZMAT3	-4.26832	-3.39395	Homo sapiens zinc finger matrin-type 3 (ZMAT3), transcript variant 1, mRNA [NM_022470]
										ZBTB33	-4.26435		Homo sapiens zinc finger and BTB domain containing 33 (ZBTB33), transcript variant 2, mRNA [NM_006777]
										MLEC	-4.26338	-3.34364	Homo sapiens malectin (MLEC), transcript variant 1, mRNA [NM_014730]
										MAVS	-4.25043	-3.43154	Homo sapiens mitochondrial antiviral signaling protein (MAVS), transcript variant 1, mRNA [NM_020746]
										UNC119B	-4.24916	-3.97087	Homo sapiens unc-119 lipid binding chaperone B (UNC119B), mRNA [NM_001080533]
										ZNF324B	-4.22705	-3.78434	Homo sapiens zinc finger protein 324B (ZNF324B), mRNA [NM_207395]
										PDPR	-4.22514	-3.3139	Homo sapiens pyruvate dehydrogenase phosphatase regulatory subunit (PDPR), transcript variant 1, mRNA [NM_017990]
										USP22	-4.201	-3.37047	Homo sapiens ubiquitin specific peptidase 22 (USP22), mRNA [NM_015276]
										CBR1	-4.19984		Homo sapiens carbonyl reductase 1 (CBR1), transcript variant 2, mRNA [NM_001286789]
										ESS2	-4.18709		Homo sapiens ess-2 splicing factor homolog (ESS2), transcript variant 1, mRNA [NM_022719]
										SLC9A8	-4.18206	-2.88835	Homo sapiens solute carrier family 9 member A8 (SLC9A8), transcript variant 2, mRNA [NM_015266]
										SEL1L	-4.14254	-4.32051	Homo sapiens SEL1L adaptor subunit of ERAD E3 ubiquitin ligase (SEL1L), transcript variant 1, mRNA [NM_005065]
										KCNJ2	-4.12726	-4.97242	Homo sapiens potassium voltage-gated channel subfamily J member 2 (KCNJ2), mRNA [NM_000891]
										PCDHGB2	-4.1265	-3.45969	Homo sapiens protocadherin gamma subfamily B, 2 (PCDHGB2), transcript variant 2, mRNA [NM_032096]
										PRRC2A	-4.12578	-2.79653	Homo sapiens proline rich coiled-coil 2A (PRRC2A), transcript variant 1, mRNA [NM_080686]
										NINL	-4.12359	-2.89391	Homo sapiens ninein like (NINL), transcript variant 1, mRNA [NM_025176]
										AATBC	-4.10601	-4.33869	Homo sapiens apoptosis associated transcript in bladder cancer (AATBC), long non-coding RNA [NR_026961]
										ZNF813	-4.10266	-3.74339	zinc finger protein 813 [Source:HGNC Symbol;Acc:HGNC:33257] [ENST00000396403]
										SHROOM2	-4.09451	-3.6715	Homo sapiens shroom family member 2 (SHROOM2), transcript variant 1, mRNA [NM_001649]
										LPP-AS2	-4.09026	-4.12545	Homo sapiens LPP antisense RNA 2 (LPP-AS2), long non-coding RNA [NR_036497]
										CLEC16A	-4.08581	-3.6732	Homo sapiens C-type lectin domain containing 16A (CLEC16A), transcript variant 1, mRNA [NM_015226]
										DSEL	-4.07509	-4.61667	Homo sapiens dermatan sulfate epimerase like (DSEL), mRNA [NM_032160]
										LRRC4	-4.07477	-3.33589	Homo sapiens leucine rich repeat containing 4 (LRRC4), mRNA [NM_022143]
										FAM187A	-4.07228	-3.08518	Homo sapiens family with sequence similarity 187 member A (FAM187A), mRNA [NM_001258400]
										ARHGAP35	-4.0699	-2.82621	Homo sapiens Rho GTPase activating protein 35 (ARHGAP35), mRNA [NM_004491]
										SLITRK5	-4.05907	-4.07452	Homo sapiens SLIT and NTRK like family member 5 (SLITRK5), mRNA [NM_015567]
										ZNF788P	-4.05291	-3.86371	Homo sapiens zinc finger family member 788, pseudogene (ZNF788P), transcript variant 1, mRNA [NM_001348163]
										ZC3H4	-4.05245	-3.79749	Homo sapiens zinc finger CCCH-type containing 4 (ZC3H4), mRNA [NM_015168]
										ITPKB	-4.0461	-3.2208	Homo sapiens inositol-trisphosphate 3-kinase B (ITPKB), mRNA [NM_002221]
										ZFP41	-4.04187	-3.4319	Homo sapiens ZFP41 zinc finger protein (ZFP41), transcript variant 1, mRNA [NM_173832]
										IQCE	-4.03271	-3.66922	Homo sapiens IQ motif containing E (IQCE), transcript variant 1, mRNA [NM_152558]
										CENPO	-4.03189	-3.54018	Homo sapiens centromere protein O (CENPO), transcript variant 3, mRNA [NM_001322101]
										GFI1	-4.02879	-4.01141	Homo sapiens growth factor independent 1 transcriptional repressor (GFI1), transcript variant 1, mRNA [NM_005263]
										SNAR-G2	-4.02537	-5.36793	Homo sapiens small NF90 (ILF3) associated RNA G2 (SNAR-G2), small nuclear RNA [NR_024244]
										FLRT2	-4.01523	-5.33346	Homo sapiens fibronectin leucine rich transmembrane protein 2 (FLRT2), transcript variant 3, mRNA [NM_013231]
										KCNS1	-3.9822	-2.90277	Homo sapiens potassium voltage-gated channel modifier subfamily S member 1 (KCNS1), transcript variant 1, mRNA [NM_002251]
										CHAMP1	-3.97119	-3.95772	Homo sapiens chromosome alignment maintaining phosphoprotein 1 (CHAMP1), transcript variant 1, mRNA [NM_032436]
										ZNF701	-3.97089	-2.35862	Homo sapiens zinc finger protein 701 (ZNF701), transcript variant 2, mRNA [NM_018260]
										ITPKB	-3.95336	-3.51582	inositol-trisphosphate 3-kinase B [Source:HGNC Symbol;Acc:HGNC:6179] [ENST00000366784]
										ESR1	-3.94776	-6.41047	Homo sapiens estrogen receptor 1 (ESR1), transcript variant 1, mRNA [NM_000125]
										CCDC71	-3.94666		Homo sapiens coiled-coil domain containing 71 (CCDC71), mRNA [NM_022903]
										IGDCC3	-3.94208	-2.02672	Homo sapiens immunoglobulin superfamily DCC subclass member 3 (IGDCC3), mRNA [NM_004884]
										FOXO1	-3.94042	-3.99999	Homo sapiens forkhead box O1 (FOXO1), mRNA [NM_002015]
										PWWP3A	-3.9398	-2.19257	Homo sapiens PWWP domain containing 3A, DNA repair factor (PWWP3A), transcript variant 1, mRNA [NM_032853]
										DAB2IP	-3.93893	-2.29887	Homo sapiens DAB2 interacting protein (DAB2IP), transcript variant 1, mRNA [NM_032552]
										MEGF8	-3.93865	-3.86864	Homo sapiens multiple EGF like domains 8 (MEGF8), transcript variant 1, mRNA [NM_001271938]
										ZNF780A	-3.92222	-3.26729	Homo sapiens zinc finger protein 780A (ZNF780A), transcript variant 4, mRNA [NM_001142579]
										PPP1R26	-3.91628	-2.89082	Homo sapiens protein phosphatase 1 regulatory subunit 26 (PPP1R26), mRNA [NM_014811]
										KIAA1671	-3.91485	-3.10514	Homo sapiens KIAA1671 (KIAA1671), mRNA [NM_001145206]
										ZKSCAN1	-3.90842	-3.97879	Homo sapiens zinc finger with KRAB and SCAN domains 1 (ZKSCAN1), transcript variant 1, mRNA [NM_003439]
										TSHZ1	-3.90667	-3.94045	Homo sapiens teashirt zinc finger homeobox 1 (TSHZ1), transcript variant 2, mRNA [NM_005786]
										CIITA	-3.90656	-3.20401	Homo sapiens class II major histocompatibility complex transactivator (CIITA), transcript variant 2, mRNA [NM_000246]
										PSKH1	-3.90515	-3.62275	Homo sapiens protein serine kinase H1 (PSKH1), mRNA [NM_006742]
										IL17RA	-3.90425	-2.71863	Homo sapiens interleukin 17 receptor A (IL17RA), transcript variant 1, mRNA [NM_014339]
										SNORA30	-3.90335		Homo sapiens small nucleolar RNA, H/ACA box 30 (SNORA30), small nucleolar RNA [NR_002966]
										EFNB2	-3.90312	-4.40503	Homo sapiens ephrin B2 (EFNB2), mRNA [NM_004093]
										DHFR2	-3.90057	-3.40894	Homo sapiens dihydrofolate reductase 2 (DHFR2), transcript variant 2, mRNA [NM_176815]
										TBC1D2B	-3.89068	-2.87828	Homo sapiens TBC1 domain family member 2B (TBC1D2B), transcript variant 2, mRNA [NM_015079]
										SGPP2	-3.88443	-3.86048	Homo sapiens sphingosine-1-phosphate phosphatase 2 (SGPP2), transcript variant 1, mRNA [NM_152386]
										ZNF287	-3.85571	-3.8973	Homo sapiens zinc finger protein 287 (ZNF287), transcript variant 2, mRNA [NM_020653]
										PRKX	-3.84978	-2.62953	protein kinase X-linked [Source:HGNC Symbol;Acc:HGNC:9441] [ENST00000262848]
										FAM86JP	-3.83923	-3.56325	Homo sapiens family with sequence similarity 86 member J, pseudogene (FAM86JP), transcript variant 1, non-coding RNA [NR_024251]
										FBXL18	-3.83706	-2.76452	Homo sapiens F-box and leucine rich repeat protein 18 (FBXL18), transcript variant 2, mRNA [NM_024963]
										GCC1	-3.83293	-3.7574	Homo sapiens GRIP and coiled-coil domain containing 1 (GCC1), mRNA [NM_024523]
										ZNF891	-3.82708	-3.90359	Homo sapiens zinc finger protein 891 (ZNF891), mRNA [NM_001277291]
										MTHFR	-3.82682	-4.02928	Homo sapiens methylenetetrahydrofolate reductase (MTHFR), transcript variant 2, mRNA [NM_005957]
										ZNF304	-3.82465	-3.55793	Homo sapiens zinc finger protein 304 (ZNF304), transcript variant 2, mRNA [NM_020657]
										MN1	-3.82393	-4.14905	Homo sapiens MN1 proto-oncogene, transcriptional regulator (MN1), mRNA [NM_002430]
										KCNE3	-3.81576		Homo sapiens potassium voltage-gated channel subfamily E regulatory subunit 3 (KCNE3), mRNA [NM_005472]
										RFX2	-3.80784	-2.61484	regulatory factor X2 [Source:HGNC Symbol;Acc:HGNC:9983] [ENST00000587700]
										HIPK1	-3.80224		Homo sapiens homeodomain interacting protein kinase 1 (HIPK1), transcript variant 2, mRNA [NM_152696]
										SLC22A23	-3.80164	-3.93174	Homo sapiens solute carrier family 22 member 23 (SLC22A23), transcript variant 1, mRNA [NM_015482]
										BRD3	-3.7875	-2.75021	bromodomain containing 3 [Source:HGNC Symbol;Acc:HGNC:1104] [ENST00000303407]
										ZNF559	-3.78358	-4.66472	Homo sapiens zinc finger protein 559 (ZNF559), transcript variant 2, mRNA [NM_032497]
										RXRA	-3.78252	-3.56036	Homo sapiens retinoid X receptor alpha (RXRA), transcript variant 1, mRNA [NM_002957]
										ST3GAL1	-3.78048	-2.50786	Homo sapiens ST3 beta-galactoside alpha-2,3-sialyltransferase 1 (ST3GAL1), transcript variant 1, mRNA [NM_003033]
										HSPA1L	-3.76993		Homo sapiens heat shock protein family A (Hsp70) member 1 like (HSPA1L), mRNA [NM_005527]
										ATXN7L3B	-3.75728	-3.44069	ataxin 7 like 3B [Source:HGNC Symbol;Acc:HGNC:37931] [ENST00000519948]
										ZC3HAV1	-3.75098	-5.12768	Homo sapiens zinc finger CCCH-type containing, antiviral 1 (ZC3HAV1), transcript variant 1, mRNA [NM_020119]
										DAG1	-3.74605	-2.48834	Homo sapiens dystroglycan 1 (DAG1), transcript variant 2, mRNA [NM_004393]
										CANT1	-3.72554	-2.99996	Homo sapiens calcium activated nucleotidase 1 (CANT1), transcript variant 1, mRNA [NM_138793]
										HIPK2	-3.7132	-2.56901	Homo sapiens homeodomain interacting protein kinase 2 (HIPK2), transcript variant 1, mRNA [NM_022740]
										H2BC21	-3.70319	-3.60699	Homo sapiens histone cluster 2 H2B family member e (HIST2H2BE), mRNA [NM_003528]
										ZBTB39	-3.68807	-2.83911	Homo sapiens zinc finger and BTB domain containing 39 (ZBTB39), mRNA [NM_014830]
										GALNT4	-3.68484		Homo sapiens polypeptide N-acetylgalactosaminyltransferase 4 (GALNT4), mRNA [NM_003774]
										NEBL	-3.68363		Homo sapiens nebulette (NEBL), transcript variant 1, mRNA [NM_006393]
										MTMR12	-3.67593	-3.45729	Homo sapiens myotubularin related protein 12 (MTMR12), transcript variant 1, mRNA [NM_001040446]
										TNS3	-3.67123	-4.4218	Homo sapiens tensin 3 (TNS3), mRNA [NM_022748]
										CCDC113	-3.66661	-3.12176	Homo sapiens coiled-coil domain containing 113 (CCDC113), transcript variant 2, mRNA [NM_001142302]
										SZT2	-3.65936	-2.61884	SZT2 subunit of KICSTOR complex [Source:HGNC Symbol;Acc:HGNC:29040] [ENST00000470139]
										OTUB2	-3.65505		Homo sapiens OTU deubiquitinase, ubiquitin aldehyde binding 2 (OTUB2), mRNA [NM_023112]
										ZNF507	-3.64942	-3.68746	Homo sapiens zinc finger protein 507 (ZNF507), transcript variant 1, mRNA [NM_001136156]
										SPATA13	-3.64653	-7.76181	Homo sapiens spermatogenesis associated 13 (SPATA13), transcript variant 1, mRNA [NM_001166271]
										UBN1	-3.6436	-2.932	Homo sapiens ubinuclein 1 (UBN1), transcript variant 3, mRNA [NM_001288656]
										HPGD	-3.63008		Homo sapiens 15-hydroxyprostaglandin dehydrogenase (HPGD), transcript variant 1, mRNA [NM_000860]
										PDE4DIP	-3.62906		Homo sapiens phosphodiesterase 4D interacting protein (PDE4DIP), transcript variant 1, mRNA [NM_014644]
										PIK3R1	-3.61909	-5.16895	Homo sapiens phosphoinositide-3-kinase regulatory subunit 1 (PIK3R1), transcript variant 1, mRNA [NM_181523]
										DSTYK	-3.61354	-3.26268	Homo sapiens dual serine/threonine and tyrosine protein kinase (DSTYK), transcript variant 1, mRNA [NM_015375]
										ZSCAN22	-3.6092	-2.8148	Homo sapiens zinc finger and SCAN domain containing 22 (ZSCAN22), transcript variant 1, mRNA [NM_181846]
										ZSCAN25	-3.60879	-4.40857	Homo sapiens zinc finger and SCAN domain containing 25 (ZSCAN25), transcript variant 1, mRNA [NM_145115]
										BCR	-3.6079	-2.43633	Homo sapiens BCR activator of RhoGEF and GTPase (BCR), transcript variant 2, mRNA [NM_021574]
										APOL6	-3.60671	-2.75227	Homo sapiens apolipoprotein L6 (APOL6), mRNA [NM_030641]
										ARNT2	-3.60551	-3.97843	Homo sapiens aryl hydrocarbon receptor nuclear translocator 2 (ARNT2), mRNA [NM_014862]
										ZBTB40	-3.59581	-3.20919	Homo sapiens zinc finger and BTB domain containing 40 (ZBTB40), transcript variant 2, mRNA [NM_014870]
										CARD6	-3.58862	-4.36338	Homo sapiens caspase recruitment domain family member 6 (CARD6), mRNA [NM_032587]
										RASSF2	-3.58753	-2.80054	Homo sapiens Ras association domain family member 2 (RASSF2), transcript variant 1, mRNA [NM_014737]
										UNC5B	-3.58152	-2.89705	Homo sapiens unc-5 netrin receptor B (UNC5B), transcript variant 1, mRNA [NM_170744]
										SDC3	-3.58124		Homo sapiens syndecan 3 (SDC3), mRNA [NM_014654]
										ZSCAN31	-3.58105	-3.70113	Homo sapiens zinc finger and SCAN domain containing 31 (ZSCAN31), transcript variant 1, mRNA [NM_030899]
										SLX4	-3.56964	-3.1519	Homo sapiens SLX4 structure-specific endonuclease subunit (SLX4), mRNA [NM_032444]
										TPPP	-3.56725	-2.59009	Homo sapiens tubulin polymerization promoting protein (TPPP), mRNA [NM_007030]
										CHDH	-3.55834	-3.06626	Homo sapiens choline dehydrogenase (CHDH), mRNA [NM_018397]
										HIP1	-3.55794	-3.23064	Homo sapiens huntingtin interacting protein 1 (HIP1), transcript variant 1, mRNA [NM_005338]
										KANSL3	-3.54998	-3.04042	Homo sapiens KAT8 regulatory NSL complex subunit 3 (KANSL3), transcript variant 1, mRNA [NM_001115016]
										GID8	-3.53901	-2.91349	Homo sapiens GID complex subunit 8 homolog (GID8), mRNA [NM_017896]
										TSPAN14	-3.53853	-2.12195	Homo sapiens tetraspanin 14 (TSPAN14), transcript variant 7, mRNA [NM_001351270]
										FLJ32255	-3.53846	-3.09729	Homo sapiens uncharacterized LOC643977 (FLJ32255), long non-coding RNA [NR_104643]
										FAM168B	-3.53296	-3.13578	Homo sapiens family with sequence similarity 168 member B (FAM168B), transcript variant 1, mRNA [NM_001009993]
										SBNO1	-3.53152	-3.39797	Homo sapiens strawberry notch homolog 1 (SBNO1), transcript variant 2, mRNA [NM_018183]
										TRANK1	-3.52663	-2.65931	Homo sapiens tetratricopeptide repeat and ankyrin repeat containing 1 (TRANK1), transcript variant 1, mRNA [NM_001329998]
										SH3PXD2B	-3.52425	-2.9821	Homo sapiens SH3 and PX domains 2B (SH3PXD2B), transcript variant 1, mRNA [NM_001017995]
										PLPP3	-3.52126	-4.63131	Homo sapiens phospholipid phosphatase 3 (PLPP3), mRNA [NM_003713]
										LIMD1-AS1	-3.52086	-2.97323	Homo sapiens LIMD1 antisense RNA 1 (LIMD1-AS1), long non-coding RNA [NR_033947]
										ZSWIM3	-3.51602	-3.07874	Homo sapiens zinc finger SWIM-type containing 3 (ZSWIM3), transcript variant 1, mRNA [NM_080752]
										SRC	-3.51508		Homo sapiens SRC proto-oncogene, non-receptor tyrosine kinase (SRC), transcript variant 1, mRNA [NM_005417]
										XYLT1	-3.51397	-2.39227	xylosyltransferase 1 [Source:HGNC Symbol;Acc:HGNC:15516] [ENST00000261381]
										FYCO1	-3.51034	-2.59761	Homo sapiens FYVE and coiled-coil domain containing 1 (FYCO1), mRNA [NM_024513]
										KHNYN	-3.49913	-2.35539	Homo sapiens KH and NYN domain containing (KHNYN), transcript variant 1, mRNA [NM_015299]
										MLLT6	-3.4975	-2.35275	MLLT6, PHD finger containing [Source:HGNC Symbol;Acc:HGNC:7138] [ENST00000621332]
										MXD4	-3.49651	-2.1931	MAX dimerization protein 4 [Source:HGNC Symbol;Acc:HGNC:13906] [ENST00000337190]
										WBP1L	-3.49137	-3.04454	Homo sapiens WW domain binding protein 1 like (WBP1L), transcript variant 1, mRNA [NM_001083913]
										TADA2B	-3.48946	-4.94944	Homo sapiens transcriptional adaptor 2B (TADA2B), mRNA [NM_152293]
										FOXN3	-3.48747	-3.00241	Homo sapiens forkhead box N3 (FOXN3), transcript variant 2, mRNA [NM_005197]
										KBTBD11	-3.48426		Homo sapiens kelch repeat and BTB domain containing 11 (KBTBD11), mRNA [NM_014867]
										SLCO4C1	-3.47916	-2.15694	Homo sapiens solute carrier organic anion transporter family member 4C1 (SLCO4C1), mRNA [NM_180991]
										WNT16	-3.47911		Homo sapiens Wnt family member 16 (WNT16), transcript variant 1, mRNA [NM_057168]
										FLJ42627	-3.4749	-3.28949	Homo sapiens uncharacterized LOC645644 (FLJ42627), long non-coding RNA [NR_024492]
										CGNL1	-3.47261	-3.04342	Homo sapiens cingulin like 1 (CGNL1), transcript variant 2, mRNA [NM_032866]
										TBC1D20	-3.4723	-2.65128	Homo sapiens TBC1 domain family member 20 (TBC1D20), transcript variant 1, mRNA [NM_144628]
										CYB561D1	-3.4677	-3.36272	Homo sapiens cytochrome b561 family member D1 (CYB561D1), transcript variant 5, mRNA [NM_001134404]
										URGCP	-3.46665	-2.19278	Homo sapiens upregulator of cell proliferation (URGCP), transcript variant 2, mRNA [NM_001077664]
										TIGAR	-3.46268	-2.85844	Homo sapiens TP53 induced glycolysis regulatory phosphatase (TIGAR), mRNA [NM_020375]
										CCBE1	-3.46027	-2.88008	Homo sapiens collagen and calcium binding EGF domains 1 (CCBE1), mRNA [NM_133459]
										PDPK1	-3.45823	-3.19325	Homo sapiens 3-phosphoinositide dependent protein kinase 1 (PDPK1), transcript variant 1, mRNA [NM_002613]
										FAM8A1	-3.45109	-2.79915	Homo sapiens family with sequence similarity 8 member A1 (FAM8A1), mRNA [NM_016255]
										CLIC5	-3.45079		Homo sapiens chloride intracellular channel 5 (CLIC5), transcript variant 1, mRNA [NM_001114086]
										SP9	-3.45	-2.61103	Homo sapiens Sp9 transcription factor (SP9), mRNA [NM_001145250]
										AMER1	-3.44958	-2.32571	Homo sapiens APC membrane recruitment protein 1 (AMER1), mRNA [NM_152424]
										SLC7A5	-3.43735	-2.69734	Homo sapiens solute carrier family 7 member 5 (SLC7A5), mRNA [NM_003486]
										SETD1B	-3.43654	-3.69619	Homo sapiens SET domain containing 1B, histone lysine methyltransferase (SETD1B), mRNA [NM_001353345]
										TSPAN14	-3.43277	-2.20942	Homo sapiens tetraspanin 14 (TSPAN14), transcript variant 7, mRNA [NM_001351270]
										PCDHGC3	-3.42285	-2.37499	Homo sapiens protocadherin gamma subfamily C, 3 (PCDHGC3), transcript variant 2, mRNA [NM_032402]
										NDST3	-3.41813	-4.05278	N-deacetylase and N-sulfotransferase 3 [Source:HGNC Symbol;Acc:HGNC:7682] [ENST00000394488]
										SNX19	-3.41561	-2.61917	Homo sapiens sorting nexin 19 (SNX19), transcript variant 1, mRNA [NM_014758]
										WIPI2	-3.41536	-2.73196	Homo sapiens WD repeat domain, phosphoinositide interacting 2 (WIPI2), transcript variant 1, mRNA [NM_015610]
										TMEM86A	-3.4121		Homo sapiens transmembrane protein 86A (TMEM86A), mRNA [NM_153347]
										CCDC80	-3.41044	-2.35343	Homo sapiens coiled-coil domain containing 80 (CCDC80), transcript variant 1, mRNA [NM_199511]
										ABL1	-3.40977	-3.02794	Homo sapiens ABL proto-oncogene 1, non-receptor tyrosine kinase (ABL1), transcript variant a, mRNA [NM_005157]
										TMPRSS13	-3.40636		Homo sapiens transmembrane serine protease 13 (TMPRSS13), transcript variant 1, mRNA [NM_001077263]
										KIAA0513	-3.4039	-2.81665	Homo sapiens KIAA0513 (KIAA0513), transcript variant 2, mRNA [NM_014732]
										ATG13	-3.39205	-2.83165	Homo sapiens autophagy related 13 (ATG13), transcript variant 2, mRNA [NM_014741]
										MORC2-AS1	-3.39	-3.85218	Homo sapiens MORC2 antisense RNA 1 (MORC2-AS1), long non-coding RNA [NR_026920]
										ANKRD52	-3.38668	-2.59152	Homo sapiens ankyrin repeat domain 52 (ANKRD52), mRNA [NM_173595]
										NUAK1	-3.38323		Homo sapiens NUAK family kinase 1 (NUAK1), mRNA [NM_014840]
										STN1	-3.3826	-3.13992	Homo sapiens STN1 subunit of CST complex (STN1), mRNA [NM_024928]
										ORAI2	-3.38147	-2.82063	Homo sapiens ORAI calcium release-activated calcium modulator 2 (ORAI2), transcript variant 2, mRNA [NM_032831]
										LIFR	-3.38015	-3.29528	Homo sapiens LIF receptor subunit alpha (LIFR), transcript variant 2, mRNA [NM_002310]
										TRPV6	-3.37797	-2.35523	Homo sapiens transient receptor potential cation channel subfamily V member 6 (TRPV6), mRNA [NM_018646]
										CEBPA	-3.37782		Homo sapiens CCAAT enhancer binding protein alpha (CEBPA), transcript variant 1, mRNA [NM_004364]
										ARHGEF11	-3.37423	-3.05219	Homo sapiens Rho guanine nucleotide exchange factor 11 (ARHGEF11), transcript variant 2, mRNA [NM_198236]
										IFNAR2	-3.3713	-5.40133	Homo sapiens interferon alpha and beta receptor subunit 2 (IFNAR2), transcript variant 1, mRNA [NM_207585]
										NUDT3	-3.36918	-2.35698	Homo sapiens nudix hydrolase 3 (NUDT3), mRNA [NM_006703]
										TMEM164	-3.3687	-2.44643	Homo sapiens transmembrane protein 164 (TMEM164), transcript variant 2, mRNA [NM_032227]
										JPH2	-3.3661	-3.26198	Homo sapiens junctophilin 2 (JPH2), transcript variant 2, mRNA [NM_175913]
										CYP20A1	-3.36409	-3.07499	Homo sapiens cytochrome P450 family 20 subfamily A member 1 (CYP20A1), mRNA [NM_177538]
										SAP30L	-3.36228	-2.48639	Homo sapiens SAP30 like (SAP30L), transcript variant 1, mRNA [NM_024632]
										TMX4	-3.35488	-3.04959	Homo sapiens thioredoxin related transmembrane protein 4 (TMX4), mRNA [NM_021156]
										WDR37	-3.34206	-2.90502	WD repeat domain 37 [Source:HGNC Symbol;Acc:HGNC:31406] [ENST00000358220]
										EDC3	-3.34109	-2.20477	Homo sapiens enhancer of mRNA decapping 3 (EDC3), transcript variant 3, mRNA [NM_025083]
										TP53INP2	-3.33949	-2.48305	Homo sapiens tumor protein p53 inducible nuclear protein 2 (TP53INP2), transcript variant 1, mRNA [NM_021202]
										ST20-AS1	-3.33337	-4.32188	Homo sapiens ST20 antisense RNA 1 (ST20-AS1), long non-coding RNA [NR_028330]
										WDCP	-3.33304	-3.51056	Homo sapiens WD repeat and coiled coil containing (WDCP), transcript variant 1, mRNA [NM_025203]
										TGFBRAP1	-3.33279	-2.68558	Homo sapiens transforming growth factor beta receptor associated protein 1 (TGFBRAP1), transcript variant 1, mRNA [NM_004257]
										SEC16A	-3.3276	-2.72533	Homo sapiens SEC16 homolog A, endoplasmic reticulum export factor (SEC16A), transcript variant 1, mRNA [NM_014866]
										CIRBP-AS1	-3.32315	-3.2934	Homo sapiens CIRBP antisense RNA 1 (CIRBP-AS1), long non-coding RNA [NR_027271]
										SEC16B	-3.32308		Homo sapiens SEC16 homolog B, endoplasmic reticulum export factor (SEC16B), transcript variant 1, mRNA [NM_033127]
										MAGI1	-3.31557	-3.55549	Homo sapiens membrane associated guanylate kinase, WW and PDZ domain containing 1 (MAGI1), transcript variant 4, mRNA [NM_001365903]
										IPP	-3.3117	-3.17833	intracisternal A particle-promoted polypeptide [Source:HGNC Symbol;Acc:HGNC:6108] [ENST00000396478]
										VPS13D	-3.31138	-2.40298	Homo sapiens vacuolar protein sorting 13 homolog D (VPS13D), transcript variant 1, mRNA [NM_015378]
										BTBD11	-3.31068	-2.50998	Homo sapiens BTB domain containing 11 (BTBD11), transcript variant a, mRNA [NM_001018072]
										NCOA1	-3.30729	-2.42299	Homo sapiens nuclear receptor coactivator 1 (NCOA1), transcript variant 3, mRNA [NM_147233]
										ZNF430	-3.30265	-3.6326	Homo sapiens zinc finger protein 430 (ZNF430), transcript variant 1, mRNA [NM_025189]
										TRIM25	-3.30236	-2.81056	Homo sapiens tripartite motif containing 25 (TRIM25), mRNA [NM_005082]
										LYNX1	-3.30005	-3.19283	Homo sapiens Ly6/neurotoxin 1 (LYNX1), transcript variant 3, mRNA [NM_177457]
										MIR221	-3.29897	-2.59403	Homo sapiens microRNA 221 (MIR221), microRNA [NR_029635]
										UBXN10	-3.29587		Homo sapiens UBX domain protein 10 (UBXN10), mRNA [NM_152376]
										OR2A7	-3.29389	-2.59287	Homo sapiens olfactory receptor family 2 subfamily A member 7 (OR2A7), mRNA [NM_001005328]
										BMP3	-3.29021	-3.19334	Homo sapiens bone morphogenetic protein 3 (BMP3), mRNA [NM_001201]
										FICD	-3.28311	-2.88319	Homo sapiens FIC domain containing (FICD), mRNA [NM_007076]
										CEBPB-AS1	-3.27856	-2.75571	Homo sapiens CEBPB antisense RNA 1 (CEBPB-AS1), long non-coding RNA [NR_125739]
										FRMPD4	-3.27604	-2.82368	Homo sapiens FERM and PDZ domain containing 4 (FRMPD4), transcript variant 8, mRNA [NM_001368401]
										CPEB2	-3.2743	-2.73239	Homo sapiens cytoplasmic polyadenylation element binding protein 2 (CPEB2), transcript variant B, mRNA [NM_182485]
										OTUD4	-3.27122	-3.09343	Homo sapiens OTU deubiquitinase 4 (OTUD4), transcript variant 4, mRNA [NM_001366057]
										CBX6	-3.271	-2.14844	Homo sapiens chromobox 6 (CBX6), transcript variant 2, mRNA [NM_001303494]
										GPR107	-3.26718	-2.48497	Homo sapiens G protein-coupled receptor 107 (GPR107), transcript variant 3, mRNA [NM_020960]
										FRMD4A	-3.26031	-2.5741	Homo sapiens FERM domain containing 4A (FRMD4A), transcript variant 1, mRNA [NM_018027]
										LONRF2	-3.2593	-3.01779	Homo sapiens LON peptidase N-terminal domain and ring finger 2 (LONRF2), mRNA [NM_198461]
										IL17RA	-3.25866	-2.11178	Homo sapiens interleukin 17 receptor A (IL17RA), transcript variant 1, mRNA [NM_014339]
										KREMEN1	-3.25592	-2.25624	Homo sapiens kringle containing transmembrane protein 1 (KREMEN1), transcript variant 3, mRNA [NM_001039570]
										ZNF658	-3.25357	-3.18542	Homo sapiens zinc finger protein 658 (ZNF658), transcript variant 1, mRNA [NM_001317916]
										SPATA13	-3.25012	-3.06628	Homo sapiens spermatogenesis associated 13 (SPATA13), transcript variant 2, mRNA [NM_153023]
										TGFBRAP1	-3.24805	-3.32978	Homo sapiens transforming growth factor beta receptor associated protein 1 (TGFBRAP1), transcript variant 1, mRNA [NM_004257]
										APOBR	-3.24408	-2.09438	Homo sapiens apolipoprotein B receptor (APOBR), mRNA [NM_018690]
										CHST12	-3.24367	-2.39751	Homo sapiens carbohydrate sulfotransferase 12 (CHST12), transcript variant 3, mRNA [NM_018641]
										FAM217B	-3.24285	-3.68319	Homo sapiens family with sequence similarity 217 member B (FAM217B), transcript variant 2, mRNA [NM_001190826]
										TAF5L	-3.24087	-2.10216	Homo sapiens TATA-box binding protein associated factor 5 like (TAF5L), transcript variant 1, mRNA [NM_014409]
										SLC25A42	-3.24051	-2.16611	Homo sapiens solute carrier family 25 member 42 (SLC25A42), transcript variant 2, mRNA [NM_001321544]
										LRRC8B	-3.23374	-3.03878	Homo sapiens leucine rich repeat containing 8 VRAC subunit B (LRRC8B), transcript variant 1, mRNA [NM_015350]
										GAS1	-3.23324	-4.15258	Homo sapiens growth arrest specific 1 (GAS1), mRNA [NM_002048]
										MFHAS1	-3.2315	-4.1138	Homo sapiens malignant fibrous histiocytoma amplified sequence 1 (MFHAS1), mRNA [NM_004225]
										POLR3H	-3.23105	-3.14974	Homo sapiens RNA polymerase III subunit H (POLR3H), transcript variant 3, mRNA [NM_001018050]
										SPTB	-3.22833	-2.91074	Homo sapiens spectrin beta, erythrocytic (SPTB), transcript variant 3, mRNA [NM_001024858]
										MEGF9	-3.22731	-2.89938	Homo sapiens multiple EGF like domains 9 (MEGF9), mRNA [NM_001080497]
										ZNF619	-3.22715	-2.48042	Homo sapiens zinc finger protein 619 (ZNF619), transcript variant 4, mRNA [NM_173656]
										TUG1	-3.22684	-4.05231	Homo sapiens taurine up-regulated 1 (TUG1), transcript variant 8, long non-coding RNA [NR_152871]
										SLC24A1	-3.2234	-3.30998	Homo sapiens solute carrier family 24 member 1 (SLC24A1), transcript variant 1, mRNA [NM_004727]
										ZNF471	-3.2227	-3.49744	Homo sapiens zinc finger protein 471 (ZNF471), mRNA [NM_020813]
										IRS1	-3.21805	-3.48053	Homo sapiens insulin receptor substrate 1 (IRS1), mRNA [NM_005544]
										RPTOR	-3.21359	-2.50732	Homo sapiens regulatory associated protein of MTOR complex 1 (RPTOR), transcript variant 1, mRNA [NM_020761]
										FNBP1	-3.20798	-2.42603	Homo sapiens formin binding protein 1 (FNBP1), transcript variant 1, mRNA [NM_015033]
										MAPKBP1	-3.20785	-2.30976	Homo sapiens mitogen-activated protein kinase binding protein 1 (MAPKBP1), transcript variant 1, mRNA [NM_014994]
										CNR1	-3.20226	-4.23832	Homo sapiens cannabinoid receptor 1 (CNR1), transcript variant 2, mRNA [NM_033181]
										TMEM81	-3.19431	-2.53873	transmembrane protein 81 [Source:HGNC Symbol;Acc:HGNC:32349] [ENST00000367167]
										HAS2	-3.19347	-2.14362	Homo sapiens hyaluronan synthase 2 (HAS2), mRNA [NM_005328]
										CERK	-3.19306	-3.07786	Homo sapiens ceramide kinase (CERK), mRNA [NM_022766]
										CENPBD1	-3.19049	-3.01023	Homo sapiens CENPB DNA-binding domain containing 1 (CENPBD1), mRNA [NM_145039]
										ASTE1	-3.18614	-2.49524	Homo sapiens asteroid homolog 1 (ASTE1), transcript variant 2, mRNA [NM_014065]
										RAI1	-3.18444		Homo sapiens retinoic acid induced 1 (RAI1), mRNA [NM_030665]
										TUG1	-3.17935	-4.06054	Homo sapiens taurine up-regulated 1 (TUG1), transcript variant 8, long non-coding RNA [NR_152871]
										ATP6V0E2-AS1	-3.17861	-2.18252	Homo sapiens ATP6V0E2 antisense RNA 1 (ATP6V0E2-AS1), long non-coding RNA [NR_027040]
										CHPF2	-3.17474	-2.20378	Homo sapiens chondroitin polymerizing factor 2 (CHPF2), transcript variant 1, mRNA [NM_019015]
										AGAP1	-3.1733	-3.42353	Homo sapiens ArfGAP with GTPase domain, ankyrin repeat and PH domain 1 (AGAP1), transcript variant 1, mRNA [NM_001037131]
										NRDE2	-3.17245	-3.09544	Homo sapiens NRDE-2, necessary for RNA interference, domain containing (NRDE2), mRNA [NM_017970]
										PRR12	-3.16909	-2.75747	Homo sapiens proline rich 12 (PRR12), mRNA [NM_020719]
										SYNPO	-3.16898	-2.70713	Homo sapiens synaptopodin (SYNPO), transcript variant 1, mRNA [NM_007286]
										FLJ42627	-3.16714	-3.19938	Homo sapiens uncharacterized LOC645644 (FLJ42627), long non-coding RNA [NR_024492]
										FLJ32255	-3.16011	-2.80546	Homo sapiens uncharacterized LOC643977 (FLJ32255), long non-coding RNA [NR_104643]
										ZNF512B	-3.15856	-2.31685	Homo sapiens zinc finger protein 512B (ZNF512B), mRNA [NM_020713]
										FOXI1	-3.15789	-4.12474	Homo sapiens forkhead box I1 (FOXI1), transcript variant 2, mRNA [NM_144769]
										TRIB1	-3.15452	-2.72127	Homo sapiens tribbles pseudokinase 1 (TRIB1), transcript variant 1, mRNA [NM_025195]
										BTN3A2	-3.15379	-2.26053	Homo sapiens butyrophilin subfamily 3 member A2 (BTN3A2), transcript variant 1, mRNA [NM_007047]
										FOXA1	-3.14883	-2.48174	Homo sapiens forkhead box A1 (FOXA1), mRNA [NM_004496]
										TRAM2	-3.14824		Homo sapiens translocation associated membrane protein 2 (TRAM2), mRNA [NM_012288]
										ASXL2	-3.14771		Homo sapiens ASXL transcriptional regulator 2 (ASXL2), transcript variant 1, mRNA [NM_018263]
										UBTF	-3.14752	-3.24135	Homo sapiens upstream binding transcription factor (UBTF), transcript variant 2, mRNA [NM_001076683]
										FAM53C	-3.14486	-2.55877	Homo sapiens family with sequence similarity 53 member C (FAM53C), transcript variant 2, mRNA [NM_016605]
										ZNF780A	-3.14346	-3.22181	Homo sapiens zinc finger protein 780A (ZNF780A), transcript variant 2, mRNA [NM_001010880]
										LZTS1	-3.14143	-3.51528	Homo sapiens leucine zipper tumor suppressor 1 (LZTS1), transcript variant 1, mRNA [NM_021020]
										SCARNA9	-3.14128	-2.92519	Homo sapiens small Cajal body-specific RNA 9 (SCARNA9), guide RNA [NR_002569]
										KLF13	-3.13991	-2.35503	Homo sapiens Kruppel like factor 13 (KLF13), transcript variant 1, mRNA [NM_015995]
										MCPH1	-3.13913	-2.56166	Homo sapiens microcephalin 1 (MCPH1), transcript variant 9, mRNA [NM_001363980]
										UBE2Q1	-3.13821	-2.3779	Homo sapiens ubiquitin conjugating enzyme E2 Q1 (UBE2Q1), mRNA [NM_017582]
										PXMP4	-3.13602	-3.08941	Homo sapiens peroxisomal membrane protein 4 (PXMP4), transcript variant 1, mRNA [NM_007238]
										PCDH9	-3.13428	-3.90736	Homo sapiens protocadherin 9 (PCDH9), transcript variant 5, mRNA [NM_001318374]
										DENND11	-3.13418	-2.70785	Homo sapiens KIAA1147 (KIAA1147), mRNA [NM_001080392]
										MLLT1	-3.13272	-2.20961	Homo sapiens MLLT1 super elongation complex subunit (MLLT1), mRNA [NM_005934]
										FAM20C	-3.12876		Homo sapiens FAM20C golgi associated secretory pathway kinase (FAM20C), mRNA [NM_020223]
										GPAM	-3.12688	-3.73991	Homo sapiens glycerol-3-phosphate acyltransferase, mitochondrial (GPAM), transcript variant 2, mRNA [NM_020918]
										HEG1	-3.12166	-4.77804	Homo sapiens heart development protein with EGF like domains 1 (HEG1), mRNA [NM_020733]
										ARSG	-3.1201	-2.63175	arylsulfatase G [Source:HGNC Symbol;Acc:HGNC:24102] [ENST00000448504]
										PPARGC1B	-3.11957	-2.49483	Homo sapiens PPARG coactivator 1 beta (PPARGC1B), transcript variant 1, mRNA [NM_133263]
										TRANK1	-3.11839		Homo sapiens tetratricopeptide repeat and ankyrin repeat containing 1 (TRANK1), transcript variant 1, mRNA [NM_001329998]
										ARHGAP32	-3.11361	-2.70919	Homo sapiens Rho GTPase activating protein 32 (ARHGAP32), transcript variant 2, mRNA [NM_014715]
										PCDHB16	-3.11136	-2.87446	Homo sapiens protocadherin beta 16 (PCDHB16), mRNA [NM_020957]
										ADCY1	-3.10979	-2.9331	Homo sapiens adenylate cyclase 1 (ADCY1), transcript variant 1, mRNA [NM_021116]
										SPECC1L	-3.10965	-2.62637	Homo sapiens sperm antigen with calponin homology and coiled-coil domains 1 like (SPECC1L), transcript variant 1, mRNA [NM_015330]
										ZNF441	-3.10718	-2.20294	Homo sapiens zinc finger protein 441 (ZNF441), mRNA [NM_152355]
										ANKRD36BP1	-3.10245	-2.63013	Homo sapiens ankyrin repeat domain 36B pseudogene 1 (ANKRD36BP1), non-coding RNA [NR_026844]
										NLRC5	-3.10218	-2.45408	Homo sapiens NLR family CARD domain containing 5 (NLRC5), transcript variant 1, mRNA [NM_032206]
										TRIM6	-3.10192	-2.58293	Homo sapiens tripartite motif containing 6 (TRIM6), transcript variant 1, mRNA [NM_001003818]
										TRIM44	-3.0998	-2.58518	Homo sapiens tripartite motif containing 44 (TRIM44), mRNA [NM_017583]
										ZNF788P	-3.09787	-3.64878	Homo sapiens zinc finger family member 788, pseudogene (ZNF788P), transcript variant 1, mRNA [NM_001348163]
										ZNF672	-3.09768	-2.29899	Homo sapiens zinc finger protein 672 (ZNF672), mRNA [NM_024836]
										CLIP2	-3.0976	-2.11927	Homo sapiens CAP-Gly domain containing linker protein 2 (CLIP2), transcript variant 1, mRNA [NM_003388]
										PRDM2	-3.0962	-4.30387	Homo sapiens PR/SET domain 2 (PRDM2), transcript variant 2, mRNA [NM_015866]
										SCN4B	-3.08946		Homo sapiens sodium voltage-gated channel beta subunit 4 (SCN4B), transcript variant 1, mRNA [NM_174934]
										ZNF618	-3.08727	-3.49728	Homo sapiens zinc finger protein 618 (ZNF618), transcript variant 4, mRNA [NM_001318042]
										HR	-3.0823	-2.86091	Homo sapiens HR lysine demethylase and nuclear receptor corepressor (HR), transcript variant 1, mRNA [NM_005144]
										MINK1	-3.08212		Homo sapiens misshapen like kinase 1 (MINK1), transcript variant 3, mRNA [NM_153827]
										SLC35E1	-3.07425	-2.68508	Homo sapiens solute carrier family 35 member E1 (SLC35E1), mRNA [NM_024881]
										TMEM127	-3.07391	-2.77946	Homo sapiens transmembrane protein 127 (TMEM127), transcript variant 1, mRNA [NM_017849]
										ARID1A	-3.07332	-2.64193	Homo sapiens AT-rich interaction domain 1A (ARID1A), transcript variant 1, mRNA [NM_006015]
										NSD1	-3.07316	-2.55074	Homo sapiens nuclear receptor binding SET domain protein 1 (NSD1), transcript variant 2, mRNA [NM_022455]
										GATAD2A	-3.06707	-2.33663	Homo sapiens GATA zinc finger domain containing 2A (GATAD2A), transcript variant 1, mRNA [NM_001300946]
										ZNF497	-3.06529		Homo sapiens zinc finger protein 497 (ZNF497), transcript variant 1, mRNA [NM_198458]
										LRRC8B	-3.06474	-2.54363	Homo sapiens leucine rich repeat containing 8 VRAC subunit B (LRRC8B), transcript variant 1, mRNA [NM_015350]
										NRARP	-3.06412		Homo sapiens NOTCH regulated ankyrin repeat protein (NRARP), mRNA [NM_001004354]
										CALM1	-3.06288		Homo sapiens calmodulin 1 (CALM1), transcript variant 2, mRNA [NM_006888]
										BMF	-3.06167	-3.15014	Homo sapiens Bcl2 modifying factor (BMF), transcript variant 1, mRNA [NM_001003940]
										SLA	-3.06048	-4.12415	Homo sapiens Src like adaptor (SLA), transcript variant 1, mRNA [NM_001045556]
										PEG13	-3.05936		Homo sapiens paternally expressed 13 (PEG13), long non-coding RNA [NR_144431]
										GPRIN1	-3.05395	-2.36401	Homo sapiens G protein regulated inducer of neurite outgrowth 1 (GPRIN1), mRNA [NM_052899]
										AATBC	-3.05269	-4.94136	Homo sapiens apoptosis associated transcript in bladder cancer (AATBC), long non-coding RNA [NR_026961]
										ST3GAL2	-3.04933		Homo sapiens ST3 beta-galactoside alpha-2,3-sialyltransferase 2 (ST3GAL2), mRNA [NM_006927]
										BRPF3	-3.04309	-2.28505	Homo sapiens bromodomain and PHD finger containing 3 (BRPF3), mRNA [NM_015695]
										SH3TC2	-3.03921	-2.8997	Homo sapiens SH3 domain and tetratricopeptide repeats 2 (SH3TC2), mRNA [NM_024577]
										EHD3	-3.03897	-2.04862	Homo sapiens EH domain containing 3 (EHD3), mRNA [NM_014600]
										MYLK4	-3.03425	-2.24486	Homo sapiens myosin light chain kinase family member 4 (MYLK4), transcript variant 2, mRNA [NM_001347872]
										SEC62	-3.0312		Homo sapiens SEC62 homolog, preprotein translocation factor (SEC62), mRNA [NM_003262]
										ZBTB9	-3.02752	-2.68436	Homo sapiens zinc finger and BTB domain containing 9 (ZBTB9), mRNA [NM_152735]
										SLC46A1	-3.02569	-2.59947	Homo sapiens solute carrier family 46 member 1 (SLC46A1), transcript variant 1, mRNA [NM_080669]
										ECE1	-3.0215	-2.03061	Homo sapiens endothelin converting enzyme 1 (ECE1), transcript variant 1, mRNA [NM_001397]
										ENDOD1	-3.02069	-2.16441	Homo sapiens endonuclease domain containing 1 (ENDOD1), mRNA [NM_015036]
										ZNF696	-3.01364	-2.29916	zinc finger protein 696 [Source:HGNC Symbol;Acc:HGNC:25872] [ENST00000330143]
										ADCY6	-3.00719	-2.37106	Homo sapiens adenylate cyclase 6 (ADCY6), mRNA [NM_015270]
										RAPGEF1	-3.00657	-2.1105	Homo sapiens Rap guanine nucleotide exchange factor 1 (RAPGEF1), transcript variant 2, mRNA [NM_198679]
										CHST10	-3.00478	-2.57037	Homo sapiens carbohydrate sulfotransferase 10 (CHST10), mRNA [NM_004854]
										RAD54L2	-3.00334	-2.23276	Homo sapiens RAD54 like 2 (RAD54L2), transcript variant 2, mRNA [NM_015106]
										PALM2AKAP2	-3.00329	-3.02579	Homo sapiens PALM2-AKAP2 readthrough (PALM2-AKAP2), transcript variant 5, mRNA [NM_001004065]
										CENPP	-3.00183	-3.26144	Homo sapiens centromere protein P (CENPP), transcript variant 1, mRNA [NM_001012267]
										NUDCD3	-3.00003	-2.31868	Homo sapiens NudC domain containing 3 (NUDCD3), mRNA [NM_015332]
										ZNF879	-2.99816	-2.27008	Homo sapiens zinc finger protein 879 (ZNF879), transcript variant 4, mRNA [NM_001353374]
										SCARA5	-2.9952	-5.89934	Homo sapiens scavenger receptor class A member 5 (SCARA5), mRNA [NM_173833]
										FZD4	-2.99385	-3.56767	Homo sapiens frizzled class receptor 4 (FZD4), mRNA [NM_012193]
										PSMG3-AS1	-2.99327	-4.61915	Homo sapiens PSMG3 antisense RNA 1 (head to head) (PSMG3-AS1), transcript variant 1, long non-coding RNA [NR_027329]
										MIEF1	-2.99298	-2.48218	Homo sapiens mitochondrial elongation factor 1 (MIEF1), transcript variant 1, mRNA [NM_019008]
										CABLES2	-2.99273	-2.2946	Homo sapiens Cdk5 and Abl enzyme substrate 2 (CABLES2), mRNA [NM_031215]
										KMT5B	-2.99071	-5.11838	Homo sapiens lysine methyltransferase 5B (KMT5B), transcript variant 16, mRNA [NM_001369433]
										TMEM121B	-2.98922		Homo sapiens transmembrane protein 121B (TMEM121B), transcript variant 2, mRNA [NM_001163079]
										ZNF609	-2.98909		Homo sapiens zinc finger protein 609 (ZNF609), mRNA [NM_015042]
										TMEM147-AS1	-2.98827	-3.77248	Homo sapiens TMEM147 antisense RNA 1 (TMEM147-AS1), long non-coding RNA [NR_038396]
										MTMR9	-2.98746	-2.28202	Homo sapiens myotubularin related protein 9 (MTMR9), mRNA [NM_015458]
										ZNF501	-2.98114	-3.17769	Homo sapiens zinc finger protein 501 (ZNF501), transcript variant 2, mRNA [NM_001258280]
										HSPA12A	-2.97789	-2.78206	Homo sapiens heat shock protein family A (Hsp70) member 12A (HSPA12A), transcript variant 2, mRNA [NM_025015]
										CCNF	-2.97777	-2.44366	Homo sapiens cyclin F (CCNF), transcript variant 1, mRNA [NM_001761]
										SETD7	-2.9775	-2.19413	Homo sapiens SET domain containing 7, histone lysine methyltransferase (SETD7), transcript variant 1, mRNA [NM_030648]
										BNC2	-2.97549	-2.35153	Homo sapiens basonuclin 2 (BNC2), transcript variant 1, mRNA [NM_017637]
										BCAR1	-2.9747	-2.14176	Homo sapiens cDNA FLJ45059 fis, clone BRAWH3023274. [AK127004]
										DHX33	-2.97182		Homo sapiens DEAH-box helicase 33 (DHX33), transcript variant 1, mRNA [NM_020162]
										SLC16A14	-2.97108		Homo sapiens solute carrier family 16 member 14 (SLC16A14), mRNA [NM_152527]
										ZKSCAN5	-2.97093	-3.02022	Homo sapiens zinc finger with KRAB and SCAN domains 5 (ZKSCAN5), transcript variant 1, mRNA [NM_014569]
										MBD6	-2.97075	-2.14665	Homo sapiens methyl-CpG binding domain protein 6 (MBD6), mRNA [NM_052897]
										RAB36	-2.96942	-2.41865	Homo sapiens RAB36, member RAS oncogene family (RAB36), transcript variant 3, mRNA [NM_004914]
										FOXJ1	-2.96936	-7.68226	Homo sapiens forkhead box J1 (FOXJ1), mRNA [NM_001454]
										FAM215A	-2.96834	-2.12981	Homo sapiens family with sequence similarity 215 member A (FAM215A), long non-coding RNA [NR_026770]
										BAIAP2-DT	-2.9679	-2.00198	Homo sapiens BAIAP2 divergent transcript (BAIAP2-DT), long non-coding RNA [NR_026857]
										TTYH3	-2.96641	-2.05228	Homo sapiens tweety family member 3 (TTYH3), mRNA [NM_025250]
										PHKA1	-2.96314	-2.81147	Homo sapiens phosphorylase kinase regulatory subunit alpha 1 (PHKA1), transcript variant 1, mRNA [NM_002637]
										EEPD1	-2.96132	-3.36646	Homo sapiens endonuclease/exonuclease/phosphatase family domain containing 1 (EEPD1), mRNA [NM_030636]
										SNAR-F	-2.95824	-2.73044	Homo sapiens small NF90 (ILF3) associated RNA F (SNAR-F), small nuclear RNA [NR_004384]
										SLC25A44	-2.9576	-2.37865	Homo sapiens solute carrier family 25 member 44 (SLC25A44), transcript variant 2, mRNA [NM_014655]
										FAM171A1	-2.95716	-2.84142	Homo sapiens family with sequence similarity 171 member A1 (FAM171A1), mRNA [NM_001010924]
										ZBTB47	-2.95447	-2.66862	Homo sapiens zinc finger and BTB domain containing 47 (ZBTB47), mRNA [NM_145166]
										CELSR3	-2.95431		Homo sapiens cadherin EGF LAG seven-pass G-type receptor 3 (CELSR3), mRNA [NM_001407]
										STIM2	-2.95365	-2.08805	Homo sapiens stromal interaction molecule 2 (STIM2), transcript variant 2, mRNA [NM_020860]
										ADIPOR2	-2.95331	-2.64632	Homo sapiens adiponectin receptor 2 (ADIPOR2), mRNA [NM_024551]
										MBD5	-2.95227	-4.15211	Homo sapiens methyl-CpG binding domain protein 5 (MBD5), mRNA [NM_018328]
										NFYA	-2.95195	-4.06905	Homo sapiens nuclear transcription factor Y subunit alpha (NFYA), transcript variant 1, mRNA [NM_002505]
										ENC1	-2.951	-3.40668	Homo sapiens ectodermal-neural cortex 1 (ENC1), transcript variant 1, mRNA [NM_003633]
										TMEM104	-2.95057	-2.28336	Homo sapiens transmembrane protein 104 (TMEM104), transcript variant 1, mRNA [NM_017728]
										ZCCHC18	-2.94764		Homo sapiens zinc finger CCHC-type containing 18 (ZCCHC18), transcript variant 1, mRNA [NM_001143978]
										IGSF3	-2.94711		Homo sapiens immunoglobulin superfamily member 3 (IGSF3), transcript variant 1, mRNA [NM_001542]
										TOM1L2	-2.94433		Homo sapiens target of myb1 like 2 membrane trafficking protein (TOM1L2), transcript variant 9, mRNA [NM_001350332]
										ZNF551	-2.94225	-2.68374	Homo sapiens zinc finger protein 551 (ZNF551), transcript variant 2, mRNA [NM_001270938]
										ELOA-AS1	-2.94186	-2.96154	Homo sapiens ELOA antisense RNA 1 (ELOA-AS1), long non-coding RNA [NR_038280]
										SH3D21	-2.93985		SH3 domain containing 21 [Source:HGNC Symbol;Acc:HGNC:26236] [ENST00000672313]
										SLC52A3	-2.93725	-2.52234	Homo sapiens solute carrier family 52 member 3 (SLC52A3), mRNA [NM_033409]
										ZNF41	-2.93648		Homo sapiens zinc finger protein 41 (ZNF41), transcript variant 2, mRNA [NM_153380]
										PSD3	-2.93547	-3.32567	Homo sapiens pleckstrin and Sec7 domain containing 3 (PSD3), transcript variant 1, mRNA [NM_015310]
										RIPK1	-2.93444	-3.33443	Homo sapiens receptor interacting serine/threonine kinase 1 (RIPK1), transcript variant 3, mRNA [NM_001354930]
										SPTY2D1	-2.93361	-2.60285	Homo sapiens SPT2 chromatin protein domain containing 1 (SPTY2D1), mRNA [NM_194285]
										NPR3	-2.93359		Homo sapiens natriuretic peptide receptor 3 (NPR3), transcript variant 1, mRNA [NM_001204375]
										TLL1	-2.93204	-2.26664	Homo sapiens tolloid like 1 (TLL1), transcript variant 1, mRNA [NM_012464]
										ICOSLG	-2.93045		inducible T cell costimulator ligand [Source:HGNC Symbol;Acc:HGNC:17087] [ENST00000407780]
										KCTD2	-2.92678	-2.61306	Homo sapiens potassium channel tetramerization domain containing 2 (KCTD2), transcript variant 1, mRNA [NM_015353]
										ATPAF1	-2.92661	-3.95613	ATP synthase mitochondrial F1 complex assembly factor 1 [Source:HGNC Symbol;Acc:HGNC:18803] [ENST00000576409]
										GPAT4	-2.92465		Homo sapiens glycerol-3-phosphate acyltransferase 4 (GPAT4), transcript variant 1, mRNA [NM_178819]
										KAT6B	-2.92451	-3.00237	Homo sapiens lysine acetyltransferase 6B (KAT6B), transcript variant 1, mRNA [NM_012330]
										PRKAR2B	-2.9245		Homo sapiens protein kinase cAMP-dependent type II regulatory subunit beta (PRKAR2B), mRNA [NM_002736]
										KHK	-2.92379	-2.19009	Homo sapiens ketohexokinase (KHK), transcript variant b, mRNA [NM_006488]
										ACVR2B-AS1	-2.9223	-2.08362	Homo sapiens ACVR2B antisense RNA 1 (ACVR2B-AS1), long non-coding RNA [NR_028389]
										SYNPO	-2.92186	-2.98844	synaptopodin [Source:HGNC Symbol;Acc:HGNC:30672] [ENST00000394243]
										POGK	-2.92172	-2.47664	Homo sapiens pogo transposable element derived with KRAB domain (POGK), transcript variant 1, mRNA [NM_017542]
										CRTC1	-2.92084	-2.14408	Homo sapiens CREB regulated transcription coactivator 1 (CRTC1), transcript variant 1, mRNA [NM_015321]
										NORAD	-2.91583	-2.61145	Homo sapiens non-coding RNA activated by DNA damage (NORAD), long non-coding RNA [NR_027451]
										STOX2	-2.91387	-2.52012	Homo sapiens storkhead box 2 (STOX2), transcript variant 1, mRNA [NM_020225]
										RAI1	-2.91222		Homo sapiens retinoic acid induced 1 (RAI1), mRNA [NM_030665]
										POU4F1	-2.90828	-2.2316	Homo sapiens POU class 4 homeobox 1 (POU4F1), mRNA [NM_006237]
										EXOC8	-2.90751	-2.7662	exocyst complex component 8 [Source:HGNC Symbol;Acc:HGNC:24659] [ENST00000366645]
										C2CD2	-2.90309	-2.23756	Homo sapiens C2 calcium dependent domain containing 2 (C2CD2), transcript variant 1, mRNA [NM_015500]
										ARHGEF39	-2.89952	-2.20073	Homo sapiens Rho guanine nucleotide exchange factor 39 (ARHGEF39), mRNA [NM_032818]
										PML	-2.89946	-2.18982	promyelocytic leukemia [Source:HGNC Symbol;Acc:HGNC:9113] [ENST00000565898]
										FBXL18	-2.89793	-2.43125	Homo sapiens F-box and leucine rich repeat protein 18 (FBXL18), transcript variant 2, mRNA [NM_024963]
										FAM167A	-2.89774	-2.52421	Homo sapiens family with sequence similarity 167 member A (FAM167A), mRNA [NM_053279]
										RHBDL3	-2.89644	-2.07486	Homo sapiens rhomboid like 3 (RHBDL3), transcript variant 1, mRNA [NM_138328]
										ZNF275	-2.89204		Homo sapiens zinc finger protein 275 (ZNF275), transcript variant 1, mRNA [NM_001367757]
										FAM53B	-2.89058	-2.82601	Homo sapiens family with sequence similarity 53 member B (FAM53B), mRNA [NM_014661]
										KIAA1328	-2.88898		Homo sapiens KIAA1328 (KIAA1328), transcript variant 1, mRNA [NM_020776]
										GAREM1	-2.88555	-3.07629	Homo sapiens GRB2 associated regulator of MAPK1 subtype 1 (GAREM1), transcript variant 2, mRNA [NM_022751]
										EXOC7	-2.8851	-2.1475	exocyst complex component 7 [Source:HGNC Symbol;Acc:HGNC:23214] [ENST00000405068]
										ATXN1L	-2.88088	-2.37528	Homo sapiens ataxin 1 like (ATXN1L), mRNA [NM_001137675]
										PLAGL2	-2.87879	-2.18858	Homo sapiens PLAG1 like zinc finger 2 (PLAGL2), mRNA [NM_002657]
										ZNF689	-2.87838	-3.10932	Homo sapiens zinc finger protein 689 (ZNF689), transcript variant 3, non-coding RNA [NR_073481]
										GRHL2	-2.87811		Homo sapiens grainyhead like transcription factor 2 (GRHL2), transcript variant 2, mRNA [NM_001330593]
										B3GALT6	-2.87793	-3.14039	Homo sapiens beta-1,3-galactosyltransferase 6 (B3GALT6), mRNA [NM_080605]
										MYCL	-2.87638	-2.018	Homo sapiens MYCL proto-oncogene, bHLH transcription factor (MYCL), transcript variant 1, mRNA [NM_001033081]
										AFF1	-2.87603	-2.07585	Homo sapiens AF4/FMR2 family member 1 (AFF1), transcript variant 2, mRNA [NM_005935]
										GAREM2	-2.87417		Homo sapiens GRB2 associated regulator of MAPK1 subtype 2 (GAREM2), transcript variant 1, mRNA [NM_001168241]
										SUOX	-2.87383	-2.53389	Homo sapiens sulfite oxidase (SUOX), transcript variant 1, mRNA [NM_000456]
										ZBED4	-2.87199	-3.42149	Homo sapiens zinc finger BED-type containing 4 (ZBED4), mRNA [NM_014838]
										CIC	-2.87155	-2.1625	Homo sapiens capicua transcriptional repressor (CIC), transcript variant 2, mRNA [NM_015125]
										UBE3B	-2.87047	-2.68465	Homo sapiens ubiquitin protein ligase E3B (UBE3B), transcript variant 3, mRNA [NM_183415]
										MIRLET7BHG	-2.86729	-3.69763	Homo sapiens MIRLET7B host gene (MIRLET7BHG), transcript variant 1, long non-coding RNA [NR_027033]
										KDM4D	-2.86494	-2.62242	Homo sapiens lysine demethylase 4D (KDM4D), mRNA [NM_018039]
										ZHX3	-2.86403		Homo sapiens zinc fingers and homeoboxes 3 (ZHX3), mRNA [NM_015035]
										ZNF281	-2.86038	-2.57253	Homo sapiens zinc finger protein 281 (ZNF281), transcript variant 1, mRNA [NM_012482]
										PELI2	-2.86031	-2.07438	Homo sapiens pellino E3 ubiquitin protein ligase family member 2 (PELI2), mRNA [NM_021255]
										RREB1	-2.85935	-2.03985	Homo sapiens ras responsive element binding protein 1 (RREB1), transcript variant 1, mRNA [NM_001003699]
										ZKSCAN7	-2.85064	-2.38965	Homo sapiens zinc finger with KRAB and SCAN domains 7 (ZKSCAN7), transcript variant 1, mRNA [NM_018651]
										ZNF551	-2.85016	-3.18648	Homo sapiens zinc finger protein 551 (ZNF551), transcript variant 1, mRNA [NM_138347]
										SMAD3	-2.85009	-2.32127	Homo sapiens SMAD family member 3 (SMAD3), transcript variant 1, mRNA [NM_005902]
										WDR31	-2.84893	-2.79943	Homo sapiens WD repeat domain 31 (WDR31), transcript variant 1, mRNA [NM_001012361]
										TANC2	-2.84852	-2.48779	Homo sapiens tetratricopeptide repeat, ankyrin repeat and coiled-coil containing 2 (TANC2), mRNA [NM_025185]
										RGP1	-2.84786	-2.4986	RGP1 homolog, RAB6A GEF complex partner 1 [Source:HGNC Symbol;Acc:HGNC:21965] [ENST00000378078]
										PLEKHM3	-2.84759	-2.03242	Homo sapiens pleckstrin homology domain containing M3 (PLEKHM3), mRNA [NM_001080475]
										TLR5	-2.84757	-2.05952	Homo sapiens toll like receptor 5 (TLR5), mRNA [NM_003268]
										ENTPD7	-2.8435		Homo sapiens ectonucleoside triphosphate diphosphohydrolase 7 (ENTPD7), transcript variant 2, mRNA [NM_020354]
										ABHD2	-2.84227	-2.58489	Homo sapiens abhydrolase domain containing 2 (ABHD2), transcript variant 1, mRNA [NM_007011]
										ZNF562	-2.84207	-2.04585	Homo sapiens zinc finger protein 562 (ZNF562), transcript variant 3, mRNA [NM_017656]
										PDXK	-2.83683	-2.18569	Homo sapiens pyridoxal kinase (PDXK), transcript variant 1, mRNA [NM_003681]
										BET1L	-2.83283		Homo sapiens Bet1 golgi vesicular membrane trafficking protein like (BET1L), transcript variant 2, mRNA [NM_016526]
										ZNF773	-2.83049	-2.26696	Homo sapiens zinc finger protein 773 (ZNF773), transcript variant 2, mRNA [NM_001304334]
										FERMT1	-2.8301		fermitin family member 1 [Source:HGNC Symbol;Acc:HGNC:15889] [ENST00000378844]
										SCARNA13	-2.82991	-2.49353	Homo sapiens small Cajal body-specific RNA 13 (SCARNA13), guide RNA [NR_003002]
										MAP3K9	-2.82862		Homo sapiens mitogen-activated protein kinase kinase kinase 9 (MAP3K9), transcript variant 1, mRNA [NM_033141]
										NF2	-2.82603	-2.65099	Homo sapiens neurofibromin 2 (NF2), transcript variant 8, mRNA [NM_181832]
										GOLGA1	-2.82439	-2.2849	golgin A1 [Source:HGNC Symbol;Acc:HGNC:4424] [ENST00000475407]
										PDP2	-2.82096	-2.19288	Homo sapiens pyruvate dehyrogenase phosphatase catalytic subunit 2 (PDP2), transcript variant 2, mRNA [NM_001329928]
										CHST2	-2.82066	-3.29063	Homo sapiens carbohydrate sulfotransferase 2 (CHST2), mRNA [NM_004267]
										ARHGAP19	-2.82061	-2.58943	Homo sapiens Rho GTPase activating protein 19 (ARHGAP19), transcript variant 1, mRNA [NM_032900]
										HCP5	-2.81534	-2.07573	Homo sapiens HLA complex P5 (HCP5), long non-coding RNA [NR_040662]
										ZNF658	-2.8133	-2.72296	Homo sapiens zinc finger protein 658 (ZNF658), transcript variant 1, mRNA [NM_001317916]
										KLHL29	-2.81294	-2.92802	Homo sapiens kelch like family member 29 (KLHL29), mRNA [NM_052920]
										DYRK2	-2.81249	-2.724	Homo sapiens dual specificity tyrosine phosphorylation regulated kinase 2 (DYRK2), transcript variant 2, mRNA [NM_006482]
										SH3BP5L	-2.81008	-2.27738	Homo sapiens SH3 binding domain protein 5 like (SH3BP5L), transcript variant 1, mRNA [NM_030645]
										PSD4	-2.80825		pleckstrin and Sec7 domain containing 4 [Source:HGNC Symbol;Acc:HGNC:19096] [ENST00000460725]
										GGA3	-2.80586	-2.7795	Homo sapiens golgi associated, gamma adaptin ear containing, ARF binding protein 3 (GGA3), transcript variant long, mRNA [NM_138619]
										USH1G	-2.80582		Homo sapiens USH1 protein network component sans (USH1G), transcript variant 2, mRNA [NM_001282489]
										ALG11	-2.80458	-2.55181	Homo sapiens ALG11 alpha-1,2-mannosyltransferase (ALG11), transcript variant A, mRNA [NM_001004127]
										USP7	-2.79965		Homo sapiens ubiquitin specific peptidase 7 (USP7), transcript variant 1, mRNA [NM_003470]
										RNF185	-2.79948	-2.05318	Homo sapiens ring finger protein 185 (RNF185), transcript variant 1, mRNA [NM_152267]
										TNKS1BP1	-2.79947	-2.42094	Homo sapiens tankyrase 1 binding protein 1 (TNKS1BP1), mRNA [NM_033396]
										SORCS2	-2.79946	-2.67076	Homo sapiens sortilin related VPS10 domain containing receptor 2 (SORCS2), mRNA [NM_020777]
										RIN3	-2.79714	-2.38292	Homo sapiens Ras and Rab interactor 3 (RIN3), transcript variant 1, mRNA [NM_024832]
										URB2	-2.79671	-2.89534	Homo sapiens URB2 ribosome biogenesis homolog (URB2), transcript variant 2, mRNA [NM_014777]
										ZXDC	-2.79615	-2.56297	Homo sapiens ZXD family zinc finger C (ZXDC), transcript variant 1, mRNA [NM_025112]
										NYNRIN	-2.79496		Homo sapiens NYN domain and retroviral integrase containing (NYNRIN), mRNA [NM_025081]
										POM121	-2.7932	-2.03013	Homo sapiens POM121 transmembrane nucleoporin (POM121), transcript variant 2, mRNA [NM_172020]
										EPB41L4A-DT	-2.79133	-2.75707	Homo sapiens EPB41L4A divergent transcript (EPB41L4A-DT), long non-coding RNA [NR_027706]
										PITPNM3	-2.79022		Homo sapiens PITPNM family member 3 (PITPNM3), transcript variant 1, mRNA [NM_031220]
										ALDH5A1	-2.79001	-2.31284	Homo sapiens aldehyde dehydrogenase 5 family member A1 (ALDH5A1), transcript variant 1, mRNA [NM_170740]
										DGCR2	-2.78756	-2.09659	Homo sapiens DiGeorge syndrome critical region gene 2 (DGCR2), transcript variant 1, mRNA [NM_005137]
										OTULINL	-2.78616		Homo sapiens OTU deubiquitinase with linear linkage specificity like (OTULINL), mRNA [NM_019018]
										SALL2	-2.78457		Homo sapiens spalt like transcription factor 2 (SALL2), transcript variant 1, mRNA [NM_005407]
										RREB1	-2.77732		Homo sapiens ras responsive element binding protein 1 (RREB1), transcript variant 4, mRNA [NM_001003700]
										TENT5C	-2.77312	-2.24862	Homo sapiens terminal nucleotidyltransferase 5C (TENT5C), mRNA [NM_017709]
										VAV3	-2.77175	-3.62762	Homo sapiens vav guanine nucleotide exchange factor 3 (VAV3), transcript variant 1, mRNA [NM_006113]
										NORAD	-2.7715	-2.18193	Homo sapiens non-coding RNA activated by DNA damage (NORAD), long non-coding RNA [NR_027451]
										KIF1B	-2.76853	-2.16728	Homo sapiens kinesin family member 1B (KIF1B), transcript variant 2, mRNA [NM_183416]
										SRGAP3	-2.76778	-2.35762	Homo sapiens SLIT-ROBO Rho GTPase activating protein 3 (SRGAP3), transcript variant 1, mRNA [NM_014850]
										TRIM26	-2.76759	-2.38199	Homo sapiens tripartite motif containing 26 (TRIM26), transcript variant 1, mRNA [NM_003449]
										CYREN	-2.76747	-2.90018	Homo sapiens cell cycle regulator of NHEJ (CYREN), transcript variant 1, mRNA [NM_024033]
										TP53RK	-2.76653	-2.3115	Homo sapiens TP53 regulating kinase (TP53RK), mRNA [NM_033550]
										ACVR1C	-2.76627		Homo sapiens activin A receptor type 1C (ACVR1C), transcript variant 1, mRNA [NM_145259]
										EIF4E2	-2.76534		eukaryotic translation initiation factor 4E family member 2 [Source:HGNC Symbol;Acc:HGNC:3293] [ENST00000409167]
										ZNF233	-2.76501	-2.31196	Homo sapiens zinc finger protein 233 (ZNF233), transcript variant 3, mRNA [NM_001330529]
										SLC47A2	-2.76473		Homo sapiens solute carrier family 47 member 2 (SLC47A2), transcript variant 1, mRNA [NM_152908]
										ULK1	-2.76457	-2.1098	Homo sapiens unc-51 like autophagy activating kinase 1 (ULK1), mRNA [NM_003565]
										MPP2	-2.7644		Homo sapiens mRNA; cDNA DKFZp761D0712 (from clone DKFZp761D0712). [AL136554]
										WDR81	-2.76381	-2.64098	Homo sapiens WD repeat domain 81 (WDR81), transcript variant 2, mRNA [NM_152348]
										ANXA11	-2.76279	-2.13932	Homo sapiens annexin A11 (ANXA11), transcript variant b, mRNA [NM_145868]
										MRTFA	-2.76218	-2.0485	Homo sapiens myocardin related transcription factor A (MRTFA), transcript variant 1, mRNA [NM_020831]
										DOT1L	-2.75909		Homo sapiens DOT1 like histone lysine methyltransferase (DOT1L), mRNA [NM_032482]
										CDC42BPA	-2.75783	-2.15261	Homo sapiens CDC42 binding protein kinase alpha (CDC42BPA), transcript variant B, mRNA [NM_003607]
										SNRK	-2.75714	-2.40434	Homo sapiens SNF related kinase (SNRK), transcript variant 1, mRNA [NM_017719]
										MECP2	-2.75628	-2.77471	Homo sapiens methyl-CpG binding protein 2 (MECP2), transcript variant 1, mRNA [NM_004992]
										PRICKLE1	-2.75563	-5.04609	Homo sapiens prickle planar cell polarity protein 1 (PRICKLE1), transcript variant 1, mRNA [NM_153026]
										PMEPA1	-2.75489	-3.40487	Homo sapiens prostate transmembrane protein, androgen induced 1 (PMEPA1), transcript variant 1, mRNA [NM_020182]
										MID1	-2.75476		Homo sapiens midline 1 (MID1), transcript variant 10, mRNA [NM_001347733]
										MAVS	-2.75357	-2.37684	Homo sapiens mitochondrial antiviral signaling protein (MAVS), transcript variant 1, mRNA [NM_020746]
										WDR82	-2.75216	-2.26871	Homo sapiens WD repeat domain 82 (WDR82), mRNA [NM_025222]
										MADD	-2.74898	-2.36898	Homo sapiens MAP kinase activating death domain (MADD), transcript variant 7, mRNA [NM_130475]
										SAMD4B	-2.7489		Homo sapiens sterile alpha motif domain containing 4B (SAMD4B), transcript variant 1, mRNA [NM_018028]
										CNNM3-DT	-2.74764	-3.13739	Homo sapiens CNNM3 divergent transcript (CNNM3-DT), long non-coding RNA [NR_149141]
										TATDN2	-2.74744	-2.28496	Homo sapiens TatD DNase domain containing 2 (TATDN2), mRNA [NM_014760]
										QSOX2	-2.74504	-2.14109	Homo sapiens quiescin sulfhydryl oxidase 2 (QSOX2), mRNA [NM_181701]
										RNF121	-2.74408		Homo sapiens ring finger protein 121 (RNF121), transcript variant 1, mRNA [NM_018320]
										ANKRD50	-2.7433	-3.39161	Homo sapiens ankyrin repeat domain 50 (ANKRD50), transcript variant 2, mRNA [NM_001167882]
										USP49	-2.7375	-3.08868	Homo sapiens ubiquitin specific peptidase 49 (USP49), transcript variant 2, mRNA [NM_018561]
										FBXO10	-2.73729	-3.046	Homo sapiens F-box protein 10 (FBXO10), mRNA [NM_012166]
										ADNP2	-2.73681	-2.58693	Homo sapiens ADNP homeobox 2 (ADNP2), mRNA [NM_014913]
										LDLRAP1	-2.73634		Homo sapiens low density lipoprotein receptor adaptor protein 1 (LDLRAP1), mRNA [NM_015627]
										PIP4K2B	-2.73467	-2.68234	Homo sapiens phosphatidylinositol-5-phosphate 4-kinase type 2 beta (PIP4K2B), mRNA [NM_003559]
										SMURF1	-2.73365		Homo sapiens SMAD specific E3 ubiquitin protein ligase 1 (SMURF1), transcript variant 1, mRNA [NM_020429]
										REL	-2.73256	-3.01541	Homo sapiens REL proto-oncogene, NF-kB subunit (REL), transcript variant 1, mRNA [NM_002908]
										SOCS7	-2.73231	-2.41887	Homo sapiens suppressor of cytokine signaling 7 (SOCS7), mRNA [NM_014598]
										ZNF81	-2.73165	-2.51928	Homo sapiens zinc finger protein 81 (ZNF81), mRNA [NM_007137]
										FZD1	-2.73104	-2.63418	frizzled class receptor 1 [Source:HGNC Symbol;Acc:HGNC:4038] [ENST00000287934]
										PATZ1	-2.73015	-2.45359	Homo sapiens POZ/BTB and AT hook containing zinc finger 1 (PATZ1), transcript variant 4, mRNA [NM_032051]
										SRF	-2.72689	-2.37023	Homo sapiens serum response factor (SRF), transcript variant 1, mRNA [NM_003131]
										MAVS	-2.72634	-2.15795	Homo sapiens mitochondrial antiviral signaling protein (MAVS), transcript variant 3, mRNA [NM_001206491]
										ITPRIP	-2.72566	-2.61185	Homo sapiens inositol 1,4,5-trisphosphate receptor interacting protein (ITPRIP), transcript variant 1, mRNA [NM_033397]
										MICALL1	-2.72497	-2.33466	MICAL like 1 [Source:HGNC Symbol;Acc:HGNC:29804] [ENST00000424008]
										ASXL2	-2.7226	-2.06728	Homo sapiens ASXL transcriptional regulator 2 (ASXL2), transcript variant 1, mRNA [NM_018263]
										ELMO2	-2.72243	-2.67986	Homo sapiens engulfment and cell motility 2 (ELMO2), transcript variant 2, mRNA [NM_182764]
										CTNND1	-2.71993		Homo sapiens catenin delta 1 (CTNND1), transcript variant 3, mRNA [NM_001331]
										SLC4A8	-2.71845	-2.30331	Homo sapiens solute carrier family 4 member 8 (SLC4A8), transcript variant 1, mRNA [NM_001039960]
										DENND2B	-2.71761		Homo sapiens suppression of tumorigenicity 5 (ST5), transcript variant 1, mRNA [NM_005418]
										KIAA2026	-2.71657	-2.74045	Homo sapiens KIAA2026 (KIAA2026), mRNA [NM_001017969]
										ARHGEF37	-2.71623		Homo sapiens Rho guanine nucleotide exchange factor 37 (ARHGEF37), mRNA [NM_001001669]
										FAM83H	-2.71584	-2.23857	Homo sapiens family with sequence similarity 83 member H (FAM83H), mRNA [NM_198488]
										SMG8	-2.71543	-2.59656	Homo sapiens SMG8 nonsense mediated mRNA decay factor (SMG8), mRNA [NM_018149]
										SETD5	-2.71543	-2.16468	Homo sapiens SET domain containing 5 (SETD5), transcript variant 3, mRNA [NM_001349451]
										FBXO25	-2.71301	-2.38373	F-box protein 25 [Source:HGNC Symbol;Acc:HGNC:13596] [ENST00000382824]
										LCMT2	-2.71287	-2.82956	leucine carboxyl methyltransferase 2 [Source:HGNC Symbol;Acc:HGNC:17558] [ENST00000305641]
										CRISPLD2	-2.70913		Homo sapiens cysteine rich secretory protein LCCL domain containing 2 (CRISPLD2), mRNA [NM_031476]
										CAMK1D	-2.70912		Homo sapiens calcium/calmodulin dependent protein kinase ID (CAMK1D), transcript variant 2, mRNA [NM_153498]
										PARS2	-2.70777	-2.101	Homo sapiens prolyl-tRNA synthetase 2, mitochondrial (PARS2), mRNA [NM_152268]
										HR	-2.70556		Homo sapiens HR lysine demethylase and nuclear receptor corepressor (HR), transcript variant 1, mRNA [NM_005144]
										PPP1R9B	-2.70448	-2.12485	Homo sapiens protein phosphatase 1 regulatory subunit 9B (PPP1R9B), mRNA [NM_032595]
										BCL2	-2.7036	-2.18294	Homo sapiens BCL2 apoptosis regulator (BCL2), transcript variant alpha, mRNA [NM_000633]
										UBR4	-2.70352		ubiquitin protein ligase E3 component n-recognin 4 [Source:HGNC Symbol;Acc:HGNC:30313] [ENST00000375218]
										ADNP	-2.70335	-2.75378	Homo sapiens activity dependent neuroprotector homeobox (ADNP), transcript variant 1, mRNA [NM_015339]
										ZSCAN25	-2.70129	-3.54475	Homo sapiens zinc finger and SCAN domain containing 25 (ZSCAN25), transcript variant 1, mRNA [NM_145115]
										SEMA4D	-2.70111		Homo sapiens semaphorin 4D (SEMA4D), transcript variant 1, mRNA [NM_006378]
										PLEKHM1	-2.70039	-2.68814	Homo sapiens pleckstrin homology and RUN domain containing M1 (PLEKHM1), transcript variant 1, mRNA [NM_014798]
										NAA40	-2.6991		Homo sapiens N(alpha)-acetyltransferase 40, NatD catalytic subunit (NAA40), transcript variant 1, mRNA [NM_024771]
										EXTL3	-2.69852	-2.28352	Homo sapiens exostosin like glycosyltransferase 3 (EXTL3), transcript variant 2, non-coding RNA [NR_073468]
										ZNF658	-2.6976	-2.79859	Homo sapiens zinc finger protein 658 (ZNF658), transcript variant 1, mRNA [NM_001317916]
										SPATA41	-2.69675	-2.9315	Homo sapiens spermatogenesis associated 41 (SPATA41), transcript variant 1, long non-coding RNA [NR_028139]
										CRTAP	-2.69575	-2.1432	Homo sapiens cartilage associated protein (CRTAP), mRNA [NM_006371]
										DTX4	-2.69525	-2.25279	Homo sapiens deltex E3 ubiquitin ligase 4 (DTX4), transcript variant 2, mRNA [NM_001300727]
										HIC2	-2.69408		Homo sapiens HIC ZBTB transcriptional repressor 2 (HIC2), mRNA [NM_015094]
										ANKRD42	-2.69324	-3.07876	Homo sapiens ankyrin repeat domain 42 (ANKRD42), transcript variant 3, mRNA [NM_001300972]
										DOK3	-2.69317	-2.49336	Homo sapiens docking protein 3 (DOK3), transcript variant 2, mRNA [NM_001144875]
										DCAF7	-2.69236	-2.05512	Homo sapiens DDB1 and CUL4 associated factor 7 (DCAF7), transcript variant 1, mRNA [NM_005828]
										HOXB13	-2.69208	-2.89024	Homo sapiens homeobox B13 (HOXB13), mRNA [NM_006361]
										CENPBD1	-2.69089	-2.81	Homo sapiens CENPB DNA-binding domain containing 1 (CENPBD1), mRNA [NM_145039]
										KMT2B	-2.69017		Homo sapiens lysine methyltransferase 2B (KMT2B), mRNA [NM_014727]
										CCNT2	-2.68878	-2.45063	Homo sapiens cyclin T2 (CCNT2), transcript variant b, mRNA [NM_058241]
										SLC35A4	-2.68764		Homo sapiens solute carrier family 35 member A4 (SLC35A4), mRNA [NM_080670]
										TNPO1	-2.68677	-2.37706	Homo sapiens transportin 1 (TNPO1), transcript variant 3, mRNA [NM_001364292]
										MED22	-2.68666	-2.01221	Homo sapiens mediator complex subunit 22 (MED22), transcript variant c, mRNA [NM_181491]
										MECOM	-2.68518	-3.0285	Homo sapiens MDS1 and EVI1 complex locus (MECOM), transcript variant 2, mRNA [NM_005241]
										SUSD4	-2.68432		Homo sapiens sushi domain containing 4 (SUSD4), transcript variant 1, mRNA [NM_017982]
										HNRNPA0	-2.68387	-2.46503	heterogeneous nuclear ribonucleoprotein A0 [Source:HGNC Symbol;Acc:HGNC:5030] [ENST00000314940]
										ZNF660	-2.68358		Homo sapiens zinc finger protein 660 (ZNF660), mRNA [NM_173658]
										BCL11B	-2.67922	-2.82711	Homo sapiens BAF chromatin remodeling complex subunit BCL11B (BCL11B), transcript variant 1, mRNA [NM_138576]
										GPR153	-2.67919		Homo sapiens G protein-coupled receptor 153 (GPR153), mRNA [NM_207370]
										NCOA5	-2.67789	-3.19776	Homo sapiens nuclear receptor coactivator 5 (NCOA5), transcript variant 1, mRNA [NM_020967]
										FZD5	-2.67684		Homo sapiens frizzled class receptor 5 (FZD5), mRNA [NM_003468]
										HIPK2	-2.67658	-2.16978	Homo sapiens homeodomain interacting protein kinase 2 (HIPK2), transcript variant 1, mRNA [NM_022740]
										ATP9A	-2.67617		ATPase phospholipid transporting 9A (putative) [Source:HGNC Symbol;Acc:HGNC:13540] [ENST00000338821]
										PEX5L	-2.67591		Homo sapiens peroxisomal biogenesis factor 5 like (PEX5L), transcript variant 1, mRNA [NM_016559]
										FOXN3	-2.67535	-2.13537	Homo sapiens forkhead box N3 (FOXN3), transcript variant 2, mRNA [NM_005197]
										CCRL2	-2.67408	-4.64849	Homo sapiens C-C motif chemokine receptor like 2 (CCRL2), transcript variant 1, mRNA [NM_003965]
										ZBTB3	-2.67377	-2.69448	Homo sapiens zinc finger and BTB domain containing 3 (ZBTB3), transcript variant 1, mRNA [NM_024784]
										SESN1	-2.67096	-2.56997	Homo sapiens sestrin 1 (SESN1), transcript variant 1, mRNA [NM_014454]
										KCTD20	-2.67053	-2.46462	Homo sapiens potassium channel tetramerization domain containing 20 (KCTD20), transcript variant 1, mRNA [NM_173562]
										XPO6	-2.66882		Homo sapiens exportin 6 (XPO6), transcript variant 1, mRNA [NM_001270940]
										GPER1	-2.66839	-2.73526	Homo sapiens G protein-coupled estrogen receptor 1 (GPER1), transcript variant 4, mRNA [NM_001098201]
										GUCY1A1	-2.66709	-2.01482	Homo sapiens guanylate cyclase 1 soluble subunit alpha 1 (GUCY1A1), transcript variant 1, mRNA [NM_000856]
										FBXL17	-2.66655		Homo sapiens F-box and leucine-rich repeat protein 17, mRNA (cDNA clone IMAGE:30341140), with apparent retained intron. [BC063316]
										SLFN13	-2.66308	-2.21293	Homo sapiens schlafen family member 13 (SLFN13), mRNA [NM_144682]
										ELMO2	-2.66303	-2.58182	Homo sapiens engulfment and cell motility 2 (ELMO2), transcript variant 2, mRNA [NM_182764]
										AMZ1	-2.66208	-2.1994	Homo sapiens archaelysin family metallopeptidase 1 (AMZ1), transcript variant 1, mRNA [NM_133463]
										AATBC	-2.65992	-2.60203	Homo sapiens apoptosis associated transcript in bladder cancer (AATBC), long non-coding RNA [NR_026961]
										RCSD1	-2.65877	-2.15815	Homo sapiens RCSD domain containing 1 (RCSD1), transcript variant 1, mRNA [NM_052862]
										ZNF681	-2.65865	-2.63456	Homo sapiens zinc finger protein 681 (ZNF681), mRNA [NM_138286]
										AP2B1	-2.65582		Homo sapiens adaptor related protein complex 2 subunit beta 1 (AP2B1), transcript variant 1, mRNA [NM_001030006]
										GRHL2	-2.65407	-2.26524	Homo sapiens grainyhead like transcription factor 2 (GRHL2), transcript variant 2, mRNA [NM_001330593]
										NCOA5	-2.65406	-3.45247	Homo sapiens nuclear receptor coactivator 5 (NCOA5), transcript variant 1, mRNA [NM_020967]
										ZNF585A	-2.65299	-2.67879	Homo sapiens zinc finger protein 585A (ZNF585A), transcript variant 1, mRNA [NM_152655]
										MYO18A	-2.65197		Homo sapiens myosin XVIIIA (MYO18A), transcript variant 1, mRNA [NM_078471]
										HEYL	-2.65168		Homo sapiens hes related family bHLH transcription factor with YRPW motif like (HEYL), mRNA [NM_014571]
										ZEB2	-2.65104	-2.94713	Homo sapiens zinc finger E-box binding homeobox 2 (ZEB2), transcript variant 1, mRNA [NM_014795]
										PPARA	-2.65063	-2.25682	Homo sapiens peroxisome proliferator activated receptor alpha (PPARA), transcript variant 5, mRNA [NM_005036]
										EDNRA	-2.65021	-2.58425	Homo sapiens endothelin receptor type A (EDNRA), transcript variant 1, mRNA [NM_001957]
										JCAD	-2.64982	-2.80439	Homo sapiens junctional cadherin 5 associated (JCAD), transcript variant 1, mRNA [NM_020848]
										RIPK4	-2.6498		Homo sapiens receptor interacting serine/threonine kinase 4 (RIPK4), mRNA [NM_020639]
										KIF13B	-2.64589		Homo sapiens kinesin family member 13B (KIF13B), mRNA [NM_015254]
										HMGB3	-2.64513	-2.09846	Homo sapiens high mobility group box 3 (HMGB3), transcript variant 2, mRNA [NM_005342]
										AMMECR1L	-2.64508	-2.39532	Homo sapiens AMMECR1 like (AMMECR1L), transcript variant 1, mRNA [NM_031445]
										MTR	-2.64446	-2.39462	Homo sapiens 5-methyltetrahydrofolate-homocysteine methyltransferase (MTR), transcript variant 1, mRNA [NM_000254]
										TGFBR3	-2.64279		Homo sapiens transforming growth factor beta receptor 3 (TGFBR3), transcript variant 1, mRNA [NM_003243]
										ZNF672	-2.64265	-2.21973	Homo sapiens zinc finger protein 672 (ZNF672), mRNA [NM_024836]
										PADI2	-2.64203		Homo sapiens peptidyl arginine deiminase 2 (PADI2), mRNA [NM_007365]
										ANGPT1	-2.64047	-2.12212	Homo sapiens angiopoietin 1 (ANGPT1), transcript variant 1, mRNA [NM_001146]
										NFIC	-2.64007	-2.83955	Homo sapiens nuclear factor I C (NFIC), transcript variant 1, mRNA [NM_001245002]
										IREB2	-2.63902	-2.56966	Homo sapiens iron responsive element binding protein 2 (IREB2), transcript variant 1, mRNA [NM_004136]
										DENND1B	-2.63697	-2.80725	Homo sapiens DENN domain containing 1B (DENND1B), transcript variant 3, mRNA [NM_001195215]
										AP1S3	-2.63294	-2.3304	Homo sapiens adaptor related protein complex 1 subunit sigma 3 (AP1S3), transcript variant 1, mRNA [NM_001039569]
										IPCEF1	-2.63211	-5.50784	Homo sapiens interaction protein for cytohesin exchange factors 1 (IPCEF1), transcript variant 1, mRNA [NM_001130699]
										TMEFF2	-2.62939		Homo sapiens transmembrane protein with EGF like and two follistatin like domains 2 (TMEFF2), transcript variant 1, mRNA [NM_016192]
										KIF21B	-2.62902		Homo sapiens kinesin family member 21B (KIF21B), transcript variant 2, mRNA [NM_017596]
										ATXN7L3	-2.62824	-2.1481	Homo sapiens ataxin 7 like 3 (ATXN7L3), transcript variant 1, mRNA [NM_020218]
										BTRC	-2.6275	-2.30206	Homo sapiens beta-transducin repeat containing E3 ubiquitin protein ligase (BTRC), transcript variant 1, mRNA [NM_033637]
										FKRP	-2.62681	-2.37966	Homo sapiens fukutin related protein (FKRP), transcript variant 2, mRNA [NM_001039885]
										CAPN5	-2.62226		Homo sapiens calpain 5 (CAPN5), mRNA [NM_004055]
										ZNF20	-2.62199		Homo sapiens zinc finger protein 20 (ZNF20), transcript variant 1, mRNA [NM_021143]
										MAT2A	-2.6205		Homo sapiens methionine adenosyltransferase 2A (MAT2A), mRNA [NM_005911]
										SNX33	-2.61881		Homo sapiens sorting nexin 33 (SNX33), transcript variant 1, mRNA [NM_153271]
										SEPTIN8	-2.61448		Homo sapiens septin 8 (SEPTIN8), transcript variant 2, mRNA [NM_015146]
										ANKRD33B	-2.61365	-4.04015	Homo sapiens ankyrin repeat domain 33B (ANKRD33B), mRNA [NM_001164440]
										CDK5R1	-2.61242	-2.99028	Homo sapiens cyclin dependent kinase 5 regulatory subunit 1 (CDK5R1), mRNA [NM_003885]
										FZD3	-2.61221	-2.00676	Homo sapiens frizzled class receptor 3 (FZD3), transcript variant 1, mRNA [NM_017412]
										NMT1	-2.61132	-2.56113	Homo sapiens N-myristoyltransferase 1 (NMT1), mRNA [NM_021079]
										SPIN3	-2.6095	-2.51227	Homo sapiens spindlin family member 3 (SPIN3), transcript variant 1, mRNA [NM_001010862]
										TMEM192	-2.60936	-2.11063	Homo sapiens transmembrane protein 192 (TMEM192), mRNA [NM_001100389]
										CD2BP2	-2.60756		Homo sapiens CD2 cytoplasmic tail binding protein 2 (CD2BP2), transcript variant 1, mRNA [NM_006110]
										ZNF564	-2.60602	-2.87822	Homo sapiens zinc finger protein 564 (ZNF564), mRNA [NM_144976]
										CCNT1	-2.60506	-2.57727	Homo sapiens cyclin T1 (CCNT1), transcript variant b, mRNA [NM_001277842]
										ZNF552	-2.60486	-2.37476	Homo sapiens zinc finger protein 552 (ZNF552), mRNA [NM_024762]
										TUG1	-2.60474	-3.04534	Homo sapiens taurine up-regulated 1 (TUG1), transcript variant 8, long non-coding RNA [NR_152871]
										ARHGEF5	-2.60462	-2.53472	Homo sapiens Rho guanine nucleotide exchange factor 5 (ARHGEF5), mRNA [NM_005435]
										MAT2A	-2.6045		Homo sapiens methionine adenosyltransferase 2A (MAT2A), mRNA [NM_005911]
										SNN	-2.60161	-2.10302	Homo sapiens stannin (SNN), mRNA [NM_003498]
										PLGLB1	-2.60107		Homo sapiens plasminogen like B1 (PLGLB1), mRNA [NM_001032392]
										NRIP1	-2.60036	-3.59106	Homo sapiens nuclear receptor interacting protein 1 (NRIP1), mRNA [NM_003489]
										DIP2C	-2.59884	-2.15839	Homo sapiens disco interacting protein 2 homolog C (DIP2C), mRNA [NM_014974]
										UHMK1	-2.5986	-2.19597	Homo sapiens U2AF homology motif kinase 1 (UHMK1), transcript variant 1, mRNA [NM_175866]
										CEP85	-2.59724		Homo sapiens centrosomal protein 85 (CEP85), transcript variant 1, mRNA [NM_022778]
										ZSCAN32	-2.59667	-2.55434	Homo sapiens zinc finger and SCAN domain containing 32 (ZSCAN32), transcript variant 2, mRNA [NM_017810]
										TAB1	-2.59568	-2.22583	Homo sapiens TGF-beta activated kinase 1 (MAP3K7) binding protein 1 (TAB1), transcript variant alpha, mRNA [NM_006116]
										CRYBG1	-2.59263	-2.39632	Homo sapiens crystallin beta-gamma domain containing 1 (CRYBG1), mRNA [NM_001624]
										NRIP1	-2.59111	-3.91783	Homo sapiens nuclear receptor interacting protein 1 (NRIP1), mRNA [NM_003489]
										MBP	-2.58942	-2.18976	Homo sapiens myelin basic protein (MBP), transcript variant 8, mRNA [NM_001025100]
										SH3BP4	-2.58788	-2.09211	Homo sapiens SH3 domain binding protein 4 (SH3BP4), mRNA [NM_014521]
										ZYG11B	-2.58782	-2.37422	Homo sapiens zyg-11 family member B, cell cycle regulator (ZYG11B), mRNA [NM_024646]
										PDE4B	-2.58683	-2.45887	Homo sapiens phosphodiesterase 4B (PDE4B), transcript variant d, mRNA [NM_001037341]
										ZNF646	-2.58645	-2.70058	Homo sapiens zinc finger protein 646 (ZNF646), mRNA [NM_014699]
										PITPNA	-2.58547		phosphatidylinositol transfer protein alpha [Source:HGNC Symbol;Acc:HGNC:9001] [ENST00000539476]
										ZBTB7A	-2.58491		Homo sapiens zinc finger and BTB domain containing 7A (ZBTB7A), transcript variant 2, mRNA [NM_001317990]
										TBL1X	-2.58471	-2.51137	Homo sapiens transducin beta like 1 X-linked (TBL1X), transcript variant 2, mRNA [NM_001139466]
										MCM9	-2.58393	-2.94624	Homo sapiens minichromosome maintenance 9 homologous recombination repair factor (MCM9), transcript variant 1, mRNA [NM_017696]
										PANX2	-2.58339		Homo sapiens pannexin 2 (PANX2), transcript variant 2, mRNA [NM_001160300]
										ZBTB42	-2.58283		Homo sapiens zinc finger and BTB domain containing 42 (ZBTB42), transcript variant 2, mRNA [NM_001370342]
										POU2F2	-2.58207		Homo sapiens POU class 2 homeobox 2 (POU2F2), transcript variant 3, mRNA [NM_001207026]
										WWP2	-2.58202		Homo sapiens WW domain containing E3 ubiquitin protein ligase 2 (WWP2), transcript variant 2, mRNA [NM_199424]
										ZNF426	-2.58188	-2.57306	Homo sapiens zinc finger protein 426 (ZNF426), transcript variant 1, mRNA [NM_024106]
										DACT1	-2.5815	-2.63857	Homo sapiens dishevelled binding antagonist of beta catenin 1 (DACT1), transcript variant 1, mRNA [NM_016651]
										MMAB	-2.58038	-2.98148	Homo sapiens metabolism of cobalamin associated B (MMAB), transcript variant 1, mRNA [NM_052845]
										SYNRG	-2.5803	-3.16766	Homo sapiens synergin gamma (SYNRG), transcript variant 1, mRNA [NM_007247]
										PIK3C2B	-2.57868	-2.21544	Homo sapiens phosphatidylinositol-4-phosphate 3-kinase catalytic subunit type 2 beta (PIK3C2B), mRNA [NM_002646]
										FRY	-2.57725	-3.1974	FRY microtubule binding protein [Source:HGNC Symbol;Acc:HGNC:20367] [ENST00000642040]
										KCND2	-2.57654	-2.63034	Homo sapiens potassium voltage-gated channel subfamily D member 2 (KCND2), mRNA [NM_012281]
										ZNF862	-2.57618	-2.39257	Homo sapiens zinc finger protein 862 (ZNF862), mRNA [NM_001099220]
										LRRC58	-2.57605	-2.51328	Homo sapiens leucine rich repeat containing 58 (LRRC58), mRNA [NM_001099678]
										IBA57	-2.57263	-3.14445	Homo sapiens iron-sulfur cluster assembly factor IBA57 (IBA57), transcript variant 1, mRNA [NM_001010867]
										APC	-2.57251	-2.60312	Homo sapiens APC regulator of WNT signaling pathway (APC), transcript variant 3, mRNA [NM_000038]
										SKIDA1	-2.57156	-5.23545	SKI/DACH domain containing 1 [Source:HGNC Symbol;Acc:HGNC:32697] [ENST00000449193]
										MDM2	-2.57124	-2.53894	Homo sapiens MDM2 proto-oncogene (MDM2), transcript variant 6, mRNA [NM_001367990]
										EFCAB11	-2.56963	-2.78518	Homo sapiens EF-hand calcium binding domain 11 (EFCAB11), transcript variant 5, mRNA [NM_001284269]
										HCAR1	-2.56816	-3.18604	hydroxycarboxylic acid receptor 1 [Source:HGNC Symbol;Acc:HGNC:4532] [ENST00000432564]
										RGL1	-2.56796	-2.838	Homo sapiens ral guanine nucleotide dissociation stimulator like 1 (RGL1), transcript variant 1, mRNA [NM_015149]
										SLC7A1	-2.56656	-2.13021	Homo sapiens solute carrier family 7 member 1 (SLC7A1), mRNA [NM_003045]
										ARHGAP44	-2.56579		Homo sapiens Rho GTPase activating protein 44 (ARHGAP44), transcript variant 1, mRNA [NM_014859]
										EVC	-2.56529	-2.71946	PREDICTED: Homo sapiens EvC ciliary complex subunit 1 (EVC), transcript variant X2, misc_RNA [XR_001741164]
										SCARA3	-2.56499	-2.43301	Homo sapiens scavenger receptor class A member 3 (SCARA3), transcript variant 1, mRNA [NM_016240]
										NEURL1B	-2.56339		Homo sapiens neuralized E3 ubiquitin protein ligase 1B (NEURL1B), transcript variant 2, mRNA [NM_001308177]
										HTR7P1	-2.56337	-2.82443	Homo sapiens 5-hydroxytryptamine receptor 7 pseudogene 1 (HTR7P1), non-coding RNA [NR_002774]
										ZNF347	-2.56318	-2.62254	Homo sapiens zinc finger protein 347 (ZNF347), transcript variant 3, mRNA [NM_032584]
										KLHL3	-2.56198		Homo sapiens kelch like family member 3 (KLHL3), transcript variant 1, mRNA [NM_017415]
										ZNF641	-2.55997	-2.41074	Homo sapiens zinc finger protein 641 (ZNF641), transcript variant 1, mRNA [NM_152320]
										GNL3L	-2.55901	-2.29733	Homo sapiens G protein nucleolar 3 like (GNL3L), transcript variant 2, mRNA [NM_019067]
										FGD5-AS1	-2.55828	-2.23575	Homo sapiens FGD5 antisense RNA 1 (FGD5-AS1), transcript variant 1, long non-coding RNA [NR_046251]
										SERTAD4	-2.55797	-2.56291	Homo sapiens SERTA domain containing 4 (SERTAD4), transcript variant 1, mRNA [NM_019605]
										NRIP3	-2.55749	-2.70091	Homo sapiens nuclear receptor interacting protein 3 (NRIP3), mRNA [NM_020645]
										SEMA4F	-2.55584		Homo sapiens ssemaphorin 4F (SEMA4F), transcript variant 1, mRNA [NM_004263]
										CTIF	-2.55567	-2.03472	Homo sapiens cap binding complex dependent translation initiation factor (CTIF), transcript variant 1, mRNA [NM_014772]
										FLYWCH1	-2.55344		Homo sapiens FLYWCH-type zinc finger 1 (FLYWCH1), transcript variant 3, mRNA [NM_001308068]
										NUTM2G	-2.55245	-2.3893	Homo sapiens NUT family member 2G (NUTM2G), transcript variant 2, mRNA [NM_001170741]
										VPS39	-2.55063	-2.76231	Homo sapiens VPS39 subunit of HOPS complex (VPS39), transcript variant 2, mRNA [NM_015289]
										ANKH	-2.54993	-2.16531	Homo sapiens ANKH inorganic pyrophosphate transport regulator (ANKH), mRNA [NM_054027]
										ANKH	-2.54956	-2.61427	Homo sapiens ANKH inorganic pyrophosphate transport regulator (ANKH), mRNA [NM_054027]
										NOTCH2NLB	-2.54882	-2.15948	Homo sapiens notch 2 N-terminal like B (NOTCH2NLB), transcript variant 1, mRNA [NM_001364007]
										BAP1	-2.54786		Homo sapiens BRCA1 associated protein 1 (BAP1), mRNA [NM_004656]
										ZFP1	-2.54698	-2.55647	Homo sapiens ZFP1 zinc finger protein (ZFP1), transcript variant 1, mRNA [NM_153688]
										BBX	-2.54602	-2.64527	Homo sapiens BBX high mobility group box domain containing (BBX), transcript variant 1, mRNA [NM_001142568]
										FIZ1	-2.54583		Homo sapiens FLT3 interacting zinc finger 1 (FIZ1), mRNA [NM_032836]
										TNFAIP2	-2.54309	-2.27047	Homo sapiens TNF alpha induced protein 2 (TNFAIP2), mRNA [NM_006291]
										DISP1	-2.54256	-3.28881	Homo sapiens dispatched RND transporter family member 1 (DISP1), transcript variant 1, mRNA [NM_032890]
										TACC1	-2.53968		Homo sapiens transforming acidic coiled-coil containing protein 1 (TACC1), transcript variant 1, mRNA [NM_006283]
										NCOA3	-2.53897	-2.06267	Homo sapiens nuclear receptor coactivator 3 (NCOA3), transcript variant 1, mRNA [NM_181659]
										CCRL2	-2.5387		Homo sapiens C-C motif chemokine receptor like 2 (CCRL2), transcript variant 1, mRNA [NM_003965]
										KBTBD7	-2.53823	-2.49883	kelch repeat and BTB domain containing 7 [Source:HGNC Symbol;Acc:HGNC:25266] [ENST00000379483]
										SFXN5	-2.53752		Homo sapiens sideroflexin 5 (SFXN5), transcript variant 2, mRNA [NM_144579]
										MICAL3	-2.53624		Homo sapiens microtubule associated monooxygenase, calponin and LIM domain containing 3 (MICAL3), transcript variant 1, mRNA [NM_015241]
										UNC13B	-2.5324		Homo sapiens unc-13 homolog B (UNC13B), transcript variant 1, mRNA [NM_006377]
										ARSD	-2.53085	-2.45478	Homo sapiens arylsulfatase D (ARSD), transcript variant 1, mRNA [NM_001669]
										HPS6	-2.52719	-2.24225	Homo sapiens HPS6 biogenesis of lysosomal organelles complex 2 subunit 3 (HPS6), mRNA [NM_024747]
										TUG1	-2.52708	-2.49754	Homo sapiens taurine up-regulated 1 (TUG1), transcript variant 3, long non-coding RNA [NR_002323]
										PAFAH2	-2.52689	-2.03691	Homo sapiens platelet activating factor acetylhydrolase 2 (PAFAH2), mRNA [NM_000437]
										TRAK2	-2.52598	-2.60749	Homo sapiens trafficking kinesin protein 2 (TRAK2), mRNA [NM_015049]
										HES2	-2.52506		Homo sapiens hes family bHLH transcription factor 2 (HES2), mRNA [NM_019089]
										KCNK5	-2.52472	-2.63073	Homo sapiens potassium two pore domain channel subfamily K member 5 (KCNK5), mRNA [NM_003740]
										ZNF324	-2.52233		Homo sapiens zinc finger protein 324 (ZNF324), mRNA [NM_014347]
										CACUL1	-2.5222		Homo sapiens CDK2 associated cullin domain 1 (CACUL1), mRNA [NM_153810]
										NLRX1	-2.5217	-3.23997	Homo sapiens NLR family member X1 (NLRX1), transcript variant 4, mRNA [NM_001282144]
										RANBP10	-2.52092		Homo sapiens RAN binding protein 10 (RANBP10), transcript variant 1, mRNA [NM_020850]
										MPPED2	-2.52085		Homo sapiens metallophosphoesterase domain containing 2 (MPPED2), transcript variant 1, mRNA [NM_001584]
										SRXN1	-2.52083	-2.60174	Homo sapiens sulfiredoxin 1 (SRXN1), mRNA [NM_080725]
										BTBD3	-2.52055	-2.51309	Homo sapiens BTB domain containing 3 (BTBD3), transcript variant 1, mRNA [NM_014962]
										VAC14	-2.51767	-4.01207	VAC14 component of PIKFYVE complex [Source:HGNC Symbol;Acc:HGNC:25507] [ENST00000571759]
										DRAM1	-2.51664		Homo sapiens DNA damage regulated autophagy modulator 1 (DRAM1), mRNA [NM_018370]
										SIM2	-2.51647	-2.65064	Homo sapiens SIM bHLH transcription factor 2 (SIM2), transcript variant SIM2s, mRNA [NM_009586]
										SHPK	-2.51619	-2.3114	sedoheptulokinase [Source:HGNC Symbol;Acc:HGNC:1492] [ENST00000225519]
										DCTN5	-2.51489		Homo sapiens dynactin subunit 5 (DCTN5), transcript variant 1, mRNA [NM_032486]
										WNT7B	-2.51442	-2.16071	Homo sapiens Wnt family member 7B (WNT7B), mRNA [NM_058238]
										CLOCK	-2.51398		Homo sapiens clock circadian regulator (CLOCK), transcript variant 2, mRNA [NM_004898]
										HS6ST1	-2.51314	-2.00613	Homo sapiens heparan sulfate 6-O-sulfotransferase 1 (HS6ST1), mRNA [NM_004807]
										SLC23A2	-2.5128	-2.17746	Homo sapiens solute carrier family 23 member 2 (SLC23A2), transcript variant 2, mRNA [NM_203327]
										GPAM	-2.51274		glycerol-3-phosphate acyltransferase, mitochondrial [Source:HGNC Symbol;Acc:HGNC:24865] [ENST00000369425]
										CTDSP2	-2.51153	-3.16633	PREDICTED: Homo sapiens CTD small phosphatase 2 (CTDSP2), transcript variant X1, mRNA [XM_005268556]
										KIF3C	-2.51138		Homo sapiens kinesin family member 3C (KIF3C), mRNA [NM_002254]
										KIF5C	-2.5097		Homo sapiens kinesin family member 5C (KIF5C), transcript variant 1, mRNA [NM_004522]
										TOLLIP	-2.50964		Homo sapiens toll interacting protein (TOLLIP), transcript variant 1, mRNA [NM_019009]
										LPIN2	-2.5085	-2.44016	Homo sapiens lipin 2 (LPIN2), mRNA [NM_014646]
										RAB40C	-2.50711		Homo sapiens RAB40C, member RAS oncogene family (RAB40C), transcript variant 2, mRNA [NM_021168]
										SLC7A6	-2.50547	-2.22594	Homo sapiens solute carrier family 7 member 6 (SLC7A6), transcript variant 1, mRNA [NM_001076785]
										LCOR	-2.50483	-2.62546	Homo sapiens ligand dependent nuclear receptor corepressor (LCOR), transcript variant 1, mRNA [NM_032440]
										PLXNA4	-2.50301		Homo sapiens plexin A4 (PLXNA4), transcript variant 1, mRNA [NM_020911]
										NACAD	-2.5016		Homo sapiens NAC alpha domain containing (NACAD), mRNA [NM_001146334]
										ZBTB38	-2.49986	-3.06965	Homo sapiens zinc finger and BTB domain containing 38 (ZBTB38), transcript variant 1, mRNA [NM_001080412]
										ST6GAL1	-2.49844		Homo sapiens ST6 beta-galactoside alpha-2,6-sialyltransferase 1 (ST6GAL1), transcript variant 1, mRNA [NM_173216]
										ZSCAN29	-2.49815	-2.30207	Homo sapiens zinc finger and SCAN domain containing 29 (ZSCAN29), mRNA [NM_152455]
										MEPCE	-2.49442	-3.45695	Homo sapiens methylphosphate capping enzyme (MEPCE), transcript variant 1, mRNA [NM_019606]
										KDM7A-DT	-2.49389		Homo sapiens KDM7A divergent transcript (KDM7A-DT), long non-coding RNA [NR_024451]
										TBC1D24	-2.49371		Homo sapiens TBC1 domain family member 24 (TBC1D24), transcript variant 2, mRNA [NM_020705]
										NDRG4	-2.49314		Homo sapiens NDRG family member 4 (NDRG4), transcript variant 3, mRNA [NM_022910]
										WASF2	-2.49197	-2.0096	Homo sapiens WASP family member 2 (WASF2), transcript variant 1, mRNA [NM_006990]
										ZFP91	-2.49177	-2.52316	Homo sapiens ZFP91 zinc finger protein (ZFP91), transcript variant 1, mRNA [NM_053023]
										UBXN10	-2.49061	-2.37807	Homo sapiens UBX domain protein 10 (UBXN10), mRNA [NM_152376]
										LAIR1	-2.4897		Homo sapiens leukocyte associated immunoglobulin like receptor 1 (LAIR1), transcript variant e, mRNA [NM_001289025]
										VDR	-2.48829	-2.09	Homo sapiens vitamin D receptor (VDR), transcript variant 2, mRNA [NM_001017535]
										FLJ32255	-2.48712	-2.59997	Homo sapiens uncharacterized LOC643977 (FLJ32255), long non-coding RNA [NR_104643]
										PLXNA1	-2.48528	-2.73744	Homo sapiens plexin A1 (PLXNA1), mRNA [NM_032242]
										PPM1F	-2.4849		PREDICTED: Homo sapiens protein phosphatase, Mg2+/Mn2+ dependent 1F (PPM1F), transcript variant X1, mRNA [XM_011530556]
										NDST1	-2.48466	-2.37795	Homo sapiens N-deacetylase and N-sulfotransferase 1 (NDST1), transcript variant 1, mRNA [NM_001543]
										ZXDC	-2.48316		Homo sapiens ZXD family zinc finger C (ZXDC), transcript variant 2, mRNA [NM_001040653]
										APOL6	-2.48289	-2.1648	Homo sapiens apolipoprotein L6 (APOL6), mRNA [NM_030641]
										SIRPA	-2.48123		Homo sapiens signal regulatory protein alpha (SIRPA), transcript variant 1, mRNA [NM_001040022]
										ZNF669	-2.48071	-2.66408	Homo sapiens zinc finger protein 669 (ZNF669), transcript variant 1, mRNA [NM_024804]
										ZNF24	-2.48059	-2.2134	Homo sapiens zinc finger protein 24 (ZNF24), transcript variant 1, mRNA [NM_006965]
										B3GNT10	-2.47991	-2.64823	Homo sapiens UDP-GlcNAc:betaGal beta-1,3-N-acetylglucosaminyltransferase 10 (putative) (B3GNT10), non-coding RNA [NR_027442]
										ERCC6L	-2.4797	-2.92649	Homo sapiens ERCC excision repair 6 like, spindle assembly checkpoint helicase (ERCC6L), transcript variant 2, mRNA [NM_001009954]
										ARHGEF3	-2.47943	-2.54041	Homo sapiens Rho guanine nucleotide exchange factor 3 (ARHGEF3), transcript variant 3, mRNA [NM_019555]
										XPNPEP3	-2.47932		Homo sapiens X-prolyl aminopeptidase 3 (XPNPEP3), transcript variant 1, mRNA [NM_022098]
										SLC39A8	-2.47919	-2.37073	Homo sapiens solute carrier family 39 member 8 (SLC39A8), transcript variant 3, mRNA [NM_001135147]
										FAM13B	-2.47607	-2.1293	Homo sapiens family with sequence similarity 13 member B (FAM13B), transcript variant 1, mRNA [NM_016603]
										MAOB	-2.47471		Homo sapiens monoamine oxidase B (MAOB), mRNA [NM_000898]
										SLC35E2A	-2.47372	-2.24065	Homo sapiens solute carrier family 35 member E2A (SLC35E2A), transcript variant 1, mRNA [NM_182838]
										KLK10	-2.47361		Homo sapiens kallikrein related peptidase 10 (KLK10), transcript variant 2, mRNA [NM_145888]
										SLC4A4	-2.47329		Homo sapiens solute carrier family 4 member 4 (SLC4A4), transcript variant 2, mRNA [NM_003759]
										TMPO-AS1	-2.46983		Homo sapiens TMPO antisense RNA 1 (TMPO-AS1), long non-coding RNA [NR_027157]
										ARHGEF26	-2.46971	-3.11876	Homo sapiens Rho guanine nucleotide exchange factor 26 (ARHGEF26), transcript variant 2, mRNA [NM_015595]
										ZNF605	-2.46758	-2.95247	Homo sapiens zinc finger protein 605 (ZNF605), transcript variant 2, mRNA [NM_001164715]
										SLC25A5-AS1	-2.46607		Homo sapiens SLC25A5 antisense RNA 1 (SLC25A5-AS1), transcript variant 3, long non-coding RNA [NR_134915]
										RBSN	-2.46451	-2.43979	Homo sapiens rabenosyn, RAB effector (RBSN), transcript variant 1, mRNA [NM_022340]
										PHACTR4	-2.46444		Homo sapiens phosphatase and actin regulator 4 (PHACTR4), transcript variant 1, mRNA [NM_001048183]
										SRSF8	-2.46384	-2.21369	Homo sapiens serine and arginine rich splicing factor 8 (SRSF8), transcript variant 1, mRNA [NM_032102]
										JCAD	-2.46213	-2.68358	Homo sapiens junctional cadherin 5 associated (JCAD), transcript variant 1, mRNA [NM_020848]
										ARHGEF7	-2.46047	-2.04612	Homo sapiens Rho guanine nucleotide exchange factor 7 (ARHGEF7), transcript variant 1, mRNA [NM_003899]
										TBL1X	-2.45969		Homo sapiens transducin beta like 1 X-linked (TBL1X), transcript variant 2, mRNA [NM_001139466]
										ZBED3	-2.4593	-2.88237	Homo sapiens zinc finger BED-type containing 3 (ZBED3), transcript variant 1, mRNA [NM_032367]
										ERMP1	-2.45915	-2.01157	Homo sapiens endoplasmic reticulum metallopeptidase 1 (ERMP1), mRNA [NM_024896]
										SPIN1	-2.45874	-2.33534	Homo sapiens spindlin 1 (SPIN1), mRNA [NM_006717]
										CEP68	-2.45757	-2.35484	Homo sapiens centrosomal protein 68 (CEP68), transcript variant 1, mRNA [NM_015147]
										KIAA1522	-2.4575	-2.17623	Homo sapiens KIAA1522 (KIAA1522), transcript variant 1, mRNA [NM_020888]
										CPT2	-2.45719	-2.18766	Homo sapiens carnitine palmitoyltransferase 2 (CPT2), transcript variant 1, mRNA [NM_000098]
										CUX1	-2.45532	-2.42555	Homo sapiens cut like homeobox 1 (CUX1), transcript variant 1, mRNA [NM_181552]
										TBL1Y	-2.45295	-2.04092	Homo sapiens transducin beta like 1 Y-linked (TBL1Y), transcript variant 2, mRNA [NM_134258]
										ZNF652	-2.44984	-2.60544	Homo sapiens zinc finger protein 652 (ZNF652), transcript variant 2, mRNA [NM_014897]
										GALNT2	-2.44598	-2.27511	Homo sapiens polypeptide N-acetylgalactosaminyltransferase 2 (GALNT2), transcript variant 1, mRNA [NM_004481]
										CHST12	-2.44541	-3.07042	Homo sapiens carbohydrate sulfotransferase 12 (CHST12), transcript variant 3, mRNA [NM_018641]
										ABCD1	-2.44427		Homo sapiens ATP binding cassette subfamily D member 1 (ABCD1), mRNA [NM_000033]
										SPRED1	-2.44389	-2.59205	Homo sapiens sprouty related EVH1 domain containing 1 (SPRED1), mRNA [NM_152594]
										RABGAP1	-2.44387	-2.04607	Homo sapiens RAB GTPase activating protein 1 (RABGAP1), mRNA [NM_012197]
										PYGO2	-2.44258		Homo sapiens pygopus family PHD finger 2 (PYGO2), mRNA [NM_138300]
										RAP1GAP2	-2.44258		Homo sapiens RAP1 GTPase activating protein 2 (RAP1GAP2), transcript variant 1, mRNA [NM_015085]
										ZNF322	-2.44257	-2.71695	Homo sapiens zinc finger protein 322 (ZNF322), transcript variant 1, mRNA [NM_001242797]
										EXOC7	-2.44249		Homo sapiens exocyst complex component 7 (EXOC7), transcript variant 1, mRNA [NM_001013839]
										SPAST	-2.44091	-2.00648	Homo sapiens spastin (SPAST), transcript variant 1, mRNA [NM_014946]
										CELSR2	-2.4409		Homo sapiens cadherin EGF LAG seven-pass G-type receptor 2 (CELSR2), mRNA [NM_001408]
										CTBP1-DT	-2.43989		Homo sapiens CTBP1 divergent transcript (CTBP1-DT), long non-coding RNA [NR_033339]
										NCOR2	-2.43971	-2.33163	Homo sapiens nuclear receptor corepressor 2 (NCOR2), transcript variant 1, mRNA [NM_006312]
										FAF2	-2.43686	-2.22917	Homo sapiens Fas associated factor family member 2 (FAF2), mRNA [NM_014613]
										PCDH18	-2.43521	-4.38472	Homo sapiens protocadherin 18 (PCDH18), transcript variant 1, mRNA [NM_019035]
										BHLHE41	-2.43484	-2.34696	Homo sapiens basic helix-loop-helix family member e41 (BHLHE41), mRNA [NM_030762]
										CSNK1G1	-2.43462		Homo sapiens casein kinase 1 gamma 1 (CSNK1G1), transcript variant 4, mRNA [NM_001329606]
										STIM2	-2.43445		Homo sapiens stromal interaction molecule 2 (STIM2), transcript variant 2, mRNA [NM_020860]
										SIX5	-2.4344	-2.03837	Homo sapiens SIX homeobox 5 (SIX5), mRNA [NM_175875]
										FUT2	-2.43349		Homo sapiens fucosyltransferase 2 (FUT2), transcript variant 2, mRNA [NM_001097638]
										FOXO3	-2.43218		Homo sapiens forkhead box O3 (FOXO3), transcript variant 1, mRNA [NM_001455]
										IRS1	-2.43207	-3.42355	Homo sapiens insulin receptor substrate 1 (IRS1), mRNA [NM_005544]
										P2RY1	-2.43138		Homo sapiens purinergic receptor P2Y1 (P2RY1), mRNA [NM_002563]
										EGR2	-2.4313		Homo sapiens early growth response 2 (EGR2), transcript variant 1, mRNA [NM_000399]
										PLPP6	-2.43048	-2.18927	phospholipid phosphatase 6 [Source:HGNC Symbol;Acc:HGNC:23682] [ENST00000381883]
										CYP1A2	-2.4298	-2.32867	Homo sapiens cytochrome P450 family 1 subfamily A member 2 (CYP1A2), mRNA [NM_000761]
										SPHK2	-2.42954		Homo sapiens sphingosine kinase 2 (SPHK2), transcript variant 3, mRNA [NM_001204159]
										PRRG4	-2.42937		Homo sapiens proline rich and Gla domain 4 (PRRG4), mRNA [NM_024081]
										YY1AP1	-2.42737	-2.04102	YY1 associated protein 1 [Source:HGNC Symbol;Acc:HGNC:30935] [ENST00000405763]
										USP47	-2.42621	-2.53514	Homo sapiens ubiquitin specific peptidase 47 (USP47), transcript variant 2, mRNA [NM_017944]
										KIF1B	-2.42539		Homo sapiens kinesin family member 1B (KIF1B), transcript variant 1, mRNA [NM_015074]
										ACADSB	-2.42464	-2.63033	Homo sapiens acyl-CoA dehydrogenase short/branched chain (ACADSB), transcript variant 1, mRNA [NM_001609]
										NUMA1	-2.42425		Homo sapiens nuclear mitotic apparatus protein 1 (NUMA1), transcript variant 1, mRNA [NM_006185]
										KALRN	-2.42416		Homo sapiens kalirin RhoGEF kinase (KALRN), transcript variant 4, non-coding RNA [NR_028136]
										TNRC6C	-2.42332	-3.86082	Homo sapiens trinucleotide repeat containing adaptor 6C (TNRC6C), transcript variant 1, mRNA [NM_001142640]
										SNX22	-2.42297		Homo sapiens sorting nexin 22 (SNX22), transcript variant 1, mRNA [NM_024798]
										PRICKLE2	-2.42232	-2.82224	Homo sapiens prickle planar cell polarity protein 2 (PRICKLE2), transcript variant 1, mRNA [NM_198859]
										SDR42E1	-2.42221		Homo sapiens short chain dehydrogenase/reductase family 42E, member 1 (SDR42E1), mRNA [NM_145168]
										ALDH3A1	-2.42082		Homo sapiens aldehyde dehydrogenase 3 family member A1 (ALDH3A1), transcript variant 2, mRNA [NM_000691]
										ADAR	-2.42068		Homo sapiens adenosine deaminase RNA specific (ADAR), transcript variant 1, mRNA [NM_001111]
										ISG20L2	-2.42054	-2.04745	Homo sapiens interferon stimulated exonuclease gene 20 like 2 (ISG20L2), transcript variant 1, mRNA [NM_001370151]
										METTL16	-2.42045	-2.20539	Homo sapiens methyltransferase like 16 (METTL16), mRNA [NM_024086]
										NDE1	-2.42042	-2.00586	Homo sapiens nudE neurodevelopment protein 1 (NDE1), transcript variant 2, mRNA [NM_017668]
										NDST2	-2.41984		Homo sapiens N-deacetylase and N-sulfotransferase 2 (NDST2), transcript variant 2, mRNA [NM_001330107]
										TP53INP1	-2.41944	-2.50253	Homo sapiens tumor protein p53 inducible nuclear protein 1 (TP53INP1), transcript variant 1, mRNA [NM_033285]
										PLEKHB2	-2.41944	-2.23882	Homo sapiens pleckstrin homology domain containing B2 (PLEKHB2), transcript variant 2, mRNA [NM_017958]
										LAMB2P1	-2.41841	-2.14804	Homo sapiens laminin subunit beta 2 pseudogene 1 (LAMB2P1), non-coding RNA [NR_004405]
										MIRLET7BHG	-2.41821	-3.468	Homo sapiens MIRLET7B host gene (MIRLET7BHG), transcript variant 1, long non-coding RNA [NR_027033]
										SMG6	-2.41783		Homo sapiens SMG6 nonsense mediated mRNA decay factor (SMG6), transcript variant 1, mRNA [NM_017575]
										TECPR2	-2.41777	-2.27884	Homo sapiens tectonin beta-propeller repeat containing 2 (TECPR2), transcript variant 1, mRNA [NM_014844]
										ZNF709	-2.41741	-3.28134	Homo sapiens zinc finger protein 709 (ZNF709), mRNA [NM_152601]
										ABTB2	-2.41706	-2.45115	Homo sapiens ankyrin repeat and BTB domain containing 2 (ABTB2), mRNA [NM_145804]
										BDKRB2	-2.41699	-2.57248	Homo sapiens bradykinin receptor B2 (BDKRB2), mRNA [NM_000623]
										NTSR1	-2.41581		Homo sapiens neurotensin receptor 1 (NTSR1), mRNA [NM_002531]
										DGCR5	-2.41539	-2.45365	Homo sapiens DiGeorge syndrome critical region gene 5 (DGCR5), transcript variant 1, long non-coding RNA [NR_002733]
										INPP5D	-2.4152	-3.00616	Homo sapiens inositol polyphosphate-5-phosphatase D (INPP5D), transcript variant 1, mRNA [NM_001017915]
										COLCA2	-2.41392		Homo sapiens colorectal cancer associated 2 (COLCA2), transcript variant 4, mRNA [NM_001370484]
										ATOH8	-2.41294	-2.47377	Homo sapiens atonal bHLH transcription factor 8 (ATOH8), mRNA [NM_032827]
										ZNF397	-2.41237	-2.158	Homo sapiens zinc finger protein 397 (ZNF397), transcript variant 1, mRNA [NM_001135178]
										EIF5	-2.41129	-3.04984	Homo sapiens eukaryotic translation initiation factor 5 (EIF5), transcript variant 1, mRNA [NM_001969]
										NUDT4	-2.40846	-2.44091	Homo sapiens nudix hydrolase 4 (NUDT4), transcript variant 2, mRNA [NM_199040]
										CORO1B	-2.40831		Homo sapiens coronin 1B (CORO1B), transcript variant 1, mRNA [NM_020441]
										NOS2	-2.40759		Homo sapiens nitric oxide synthase 2 (NOS2), mRNA [NM_000625]
										ZNRF1	-2.40717	-2.11358	zinc and ring finger 1 [Source:HGNC Symbol;Acc:HGNC:18452] [ENST00000568844]
										PNLDC1	-2.40568		Homo sapiens PARN like, ribonuclease domain containing 1 (PNLDC1), transcript variant 2, mRNA [NM_173516]
										KBTBD2	-2.40553	-2.66013	Homo sapiens kelch repeat and BTB domain containing 2 (KBTBD2), mRNA [NM_015483]
										SORT1	-2.40428		Homo sapiens sortilin 1 (SORT1), transcript variant 1, mRNA [NM_002959]
										PBX1	-2.40329		Homo sapiens PBX homeobox 1 (PBX1), transcript variant 1, mRNA [NM_002585]
										TBC1D14	-2.40258	-2.12088	Homo sapiens TBC1 domain family member 14 (TBC1D14), transcript variant 1, mRNA [NM_020773]
										DCLRE1B	-2.40194	-2.60956	Homo sapiens DNA cross-link repair 1B (DCLRE1B), transcript variant 1, mRNA [NM_022836]
										EMP2	-2.40181		Homo sapiens epithelial membrane protein 2 (EMP2), mRNA [NM_001424]
										RIC8B	-2.40159	-3.00979	Homo sapiens RIC8 guanine nucleotide exchange factor B (RIC8B), transcript variant 4, mRNA [NM_018157]
										TTPAL	-2.40148	-2.37945	Homo sapiens alpha tocopherol transfer protein like (TTPAL), transcript variant 1, mRNA [NM_024331]
										CAMKK2	-2.40138	-2.68749	Homo sapiens calcium/calmodulin dependent protein kinase kinase 2 (CAMKK2), transcript variant 6, mRNA [NM_172215]
										SPIB	-2.40073		Homo sapiens Spi-B transcription factor (SPIB), transcript variant 1, mRNA [NM_003121]
										OXGR1	-2.40051	-2.05309	Homo sapiens oxoglutarate receptor 1 (OXGR1), transcript variant 5, mRNA [NM_080818]
										N4BP1	-2.4002		Homo sapiens NEDD4 binding protein 1 (N4BP1), mRNA [NM_153029]
										U2SURP	-2.39788	-2.14029	Homo sapiens U2 snRNP associated SURP domain containing (U2SURP), transcript variant 4, mRNA [NM_001320222]
										CLDN2	-2.3977		Homo sapiens claudin 2 (CLDN2), transcript variant 2, mRNA [NM_001171092]
										ZNF778	-2.39757		Homo sapiens zinc finger protein 778 (ZNF778), transcript variant 1, mRNA [NM_001201407]
										H2AZ2	-2.39757	-3.19472	Homo sapiens H2A histone family member V (H2AFV), transcript variant 2, mRNA [NM_138635]
										DDX52	-2.39646	-2.67322	Homo sapiens DExD-box helicase 52 (DDX52), transcript variant 1, mRNA [NM_007010]
										ZNF347	-2.3959	-2.16882	Homo sapiens zinc finger protein 347 (ZNF347), transcript variant 1, mRNA [NM_001172674]
										IBA57-DT	-2.39583	-2.27914	Homo sapiens IBA57 divergent transcript (IBA57-DT), transcript variant 1, long non-coding RNA [NR_103539]
										PLEC	-2.39519		Homo sapiens plectin (PLEC), transcript variant 6, mRNA [NM_201380]
										ZNF578	-2.39466		Homo sapiens zinc finger protein 578 (ZNF578), transcript variant 2, mRNA [NM_001366182]
										NR5A2	-2.39395	-3.54447	Homo sapiens nuclear receptor subfamily 5 group A member 2 (NR5A2), transcript variant 1, mRNA [NM_205860]
										ZNF248	-2.39326	-2.95969	Homo sapiens zinc finger protein 248 (ZNF248), transcript variant 1, mRNA [NM_021045]
										PACS2	-2.39177		Homo sapiens phosphofurin acidic cluster sorting protein 2 (PACS2), transcript variant 1, mRNA [NM_001100913]
										GNA12	-2.39143	-2.26026	Homo sapiens G protein subunit alpha 12 (GNA12), transcript variant 1, mRNA [NM_007353]
										KANK1	-2.38942	-2.08992	Homo sapiens KN motif and ankyrin repeat domains 1 (KANK1), transcript variant 4, mRNA [NM_001256877]
										FASTKD5	-2.38884	-3.52399	Homo sapiens FAST kinase domains 5 (FASTKD5), mRNA [NM_021826]
										ARPP19	-2.38786		Homo sapiens cAMP regulated phosphoprotein 19 (ARPP19), transcript variant 3, mRNA [NM_006628]
										TTI1	-2.38599	-2.11959	Homo sapiens TELO2 interacting protein 1 (TTI1), transcript variant 1, mRNA [NM_014657]
										ATP2A2	-2.38451	-2.26185	Homo sapiens ATPase sarcoplasmic/endoplasmic reticulum Ca2+ transporting 2 (ATP2A2), transcript variant a, mRNA [NM_001681]
										TRAF1	-2.38421	-2.28053	Homo sapiens TNF receptor associated factor 1 (TRAF1), transcript variant 1, mRNA [NM_005658]
										ZNF649	-2.38408		Homo sapiens zinc finger protein 649 (ZNF649), mRNA [NM_023074]
										PKD2	-2.38361		Homo sapiens polycystin 2, transient receptor potential cation channel (PKD2), transcript variant 1, mRNA [NM_000297]
										CCR7	-2.38352		Homo sapiens C-C motif chemokine receptor 7 (CCR7), transcript variant 1, mRNA [NM_001838]
										UBXN7	-2.38241		Homo sapiens UBX domain protein 7 (UBXN7), mRNA [NM_015562]
										C1RL	-2.38188		Homo sapiens complement C1r subcomponent like (C1RL), transcript variant 1, mRNA [NM_016546]
										GNA11	-2.38159		Homo sapiens G protein subunit alpha 11 (GNA11), mRNA [NM_002067]
										USP6NL	-2.38099	-2.31928	Homo sapiens USP6 N-terminal like (USP6NL), transcript variant 1, mRNA [NM_014688]
										INO80	-2.38097	-2.04511	Homo sapiens INO80 complex ATPase subunit (INO80), transcript variant 1, mRNA [NM_017553]
										QTRT2	-2.38015	-2.31572	Homo sapiens queuine tRNA-ribosyltransferase accessory subunit 2 (QTRT2), transcript variant 1, mRNA [NM_024638]
										LYSMD4	-2.37885		Homo sapiens LysM domain containing 4 (LYSMD4), transcript variant 1, mRNA [NM_152449]
										ARHGEF9	-2.37828	-2.54307	Homo sapiens Cdc42 guanine nucleotide exchange factor 9 (ARHGEF9), transcript variant 1, mRNA [NM_015185]
										COX18	-2.3779	-3.50355	Homo sapiens cytochrome c oxidase assembly factor COX18 (COX18), transcript variant 3, mRNA [NM_001297733]
										KIAA0556	-2.37604	-2.98631	Homo sapiens KIAA0556 (KIAA0556), mRNA [NM_015202]
										ANKS1A	-2.37597	-2.06012	Homo sapiens ankyrin repeat and sterile alpha motif domain containing 1A (ANKS1A), mRNA [NM_015245]
										ZNF433	-2.37451	-2.3615	Homo sapiens zinc finger protein 433 (ZNF433), transcript variant 4, mRNA [NM_001308351]
										RNF43	-2.37414	-3.12598	Homo sapiens ring finger protein 43 (RNF43), transcript variant 1, mRNA [NM_017763]
										DLX1	-2.37335		distal-less homeobox 1 [Source:HGNC Symbol;Acc:HGNC:2914] [ENST00000409492]
										LASP1	-2.37221		Homo sapiens LIM and SH3 protein 1 (LASP1), transcript variant 1, mRNA [NM_006148]
										TTC23	-2.37172	-2.06145	Homo sapiens tetratricopeptide repeat domain 23 (TTC23), transcript variant 8, mRNA [NM_001288615]
										ZDHHC7	-2.37062		Homo sapiens zinc finger DHHC-type containing 7 (ZDHHC7), transcript variant 2, mRNA [NM_017740]
										TBC1D25	-2.37042		Homo sapiens TBC1 domain family member 25 (TBC1D25), transcript variant 5, mRNA [NM_001348265]
										PDK4	-2.36973	-3.49676	Homo sapiens pyruvate dehydrogenase kinase 4 (PDK4), mRNA [NM_002612]
										KIAA1671	-2.36939		Homo sapiens KIAA1671 (KIAA1671), mRNA [NM_001145206]
										ADGRE2	-2.36883		Homo sapiens adhesion G protein-coupled receptor E2 (ADGRE2), transcript variant 1, mRNA [NM_013447]
										TRIM68	-2.36798	-2.10579	Homo sapiens tripartite motif containing 68 (TRIM68), transcript variant 1, mRNA [NM_018073]
										ALPP	-2.36741		Homo sapiens alkaline phosphatase, placental (ALPP), mRNA [NM_001632]
										CCNJL	-2.3673	-2.18407	Homo sapiens cyclin J like (CCNJL), transcript variant 1, mRNA [NM_024565]
										CDC42EP4	-2.36652		Homo sapiens CDC42 effector protein 4 (CDC42EP4), mRNA [NM_012121]
										TMEM51-AS1	-2.36628		Homo sapiens TMEM51 antisense RNA 1 (TMEM51-AS1), long non-coding RNA [NR_027136]
										CAMSAP1	-2.36627	-2.59822	Homo sapiens calmodulin regulated spectrin associated protein 1 (CAMSAP1), mRNA [NM_015447]
										VSIG10	-2.36608	-2.19885	Homo sapiens V-set and immunoglobulin domain containing 10 (VSIG10), mRNA [NM_019086]
										SNAPC5	-2.36592	-2.88626	Homo sapiens small nuclear RNA activating complex polypeptide 5 (SNAPC5), transcript variant 1, mRNA [NM_006049]
										SLC35E2A	-2.36484	-2.03944	Homo sapiens solute carrier family 35 member E2A (SLC35E2A), transcript variant 1, mRNA [NM_182838]
										FOXP4	-2.36424		Homo sapiens forkhead box P4 (FOXP4), transcript variant 1, mRNA [NM_001012426]
										ZNF527	-2.36413	-2.5814	Homo sapiens zinc finger protein 527 (ZNF527), mRNA [NM_032453]
										SRCAP	-2.36407		Homo sapiens Snf2 related CREBBP activator protein (SRCAP), mRNA [NM_006662]
										PHLPP2	-2.36399	-2.58967	Homo sapiens PH domain and leucine rich repeat protein phosphatase 2 (PHLPP2), transcript variant 1, mRNA [NM_015020]
										TTF2	-2.36336		Homo sapiens transcription termination factor 2 (TTF2), mRNA [NM_003594]
										TNIK	-2.3629		Homo sapiens TRAF2 and NCK interacting kinase (TNIK), transcript variant 1, mRNA [NM_015028]
										ZDHHC23	-2.36286	-2.19159	Homo sapiens zinc finger DHHC-type containing 23 (ZDHHC23), transcript variant 4, mRNA [NM_173570]
										LRFN3	-2.36246		Homo sapiens leucine rich repeat and fibronectin type III domain containing 3 (LRFN3), mRNA [NM_024509]
										USP34	-2.36236	-2.29249	ubiquitin specific peptidase 34 [Source:HGNC Symbol;Acc:HGNC:20066] [ENST00000436269]
										SIM2	-2.36201		SIM bHLH transcription factor 2 [Source:HGNC Symbol;Acc:HGNC:10883] [ENST00000290399]
										ARSI	-2.36064	-2.05491	Homo sapiens arylsulfatase family member I (ARSI), mRNA [NM_001012301]
										CA5B	-2.36048		Homo sapiens carbonic anhydrase 5B (CA5B), mRNA [NM_007220]
										VIRMA	-2.36047	-2.4259	Homo sapiens vir like m6A methyltransferase associated (VIRMA), transcript variant 2, mRNA [NM_183009]
										PLAGL2	-2.35964	-2.32874	Homo sapiens PLAG1 like zinc finger 2 (PLAGL2), mRNA [NM_002657]
										GRIN2D	-2.35959		Homo sapiens glutamate ionotropic receptor NMDA type subunit 2D (GRIN2D), mRNA [NM_000836]
										PURA	-2.35868		purine rich element binding protein A [Source:HGNC Symbol;Acc:HGNC:9701] [ENST00000331327]
										HSPA2	-2.35761		Homo sapiens heat shock protein family A (Hsp70) member 2 (HSPA2), mRNA [NM_021979]
										ZC3H11A	-2.3564	-2.36958	Homo sapiens zinc finger CCCH-type containing 11A (ZC3H11A), transcript variant 3, mRNA [NM_014827]
										DENND11	-2.35604		Homo sapiens KIAA1147 (KIAA1147), mRNA [NM_001080392]
										ZYG11B	-2.35481	-2.55976	Homo sapiens zyg-11 family member B, cell cycle regulator (ZYG11B), mRNA [NM_024646]
										ADCY9	-2.35476	-2.15145	Homo sapiens adenylate cyclase 9 (ADCY9), mRNA [NM_001116]
										GLYCTK	-2.35391	-2.72697	Homo sapiens glycerate kinase (GLYCTK), transcript variant 1, mRNA [NM_145262]
										PUS10	-2.3521		Homo sapiens pseudouridine synthase 10 (PUS10), transcript variant 2, mRNA [NM_001322123]
										SEMA5B	-2.35161		Homo sapiens semaphorin 5B (SEMA5B), transcript variant 2, mRNA [NM_001256346]
										TMEM237	-2.34994		Homo sapiens transmembrane protein 237 (TMEM237), transcript variant 1, mRNA [NM_001044385]
										GMPPB	-2.34882		GDP-mannose pyrophosphorylase B [Source:HGNC Symbol;Acc:HGNC:22932] [ENST00000480687]
										LPCAT1	-2.34696		Homo sapiens lysophosphatidylcholine acyltransferase 1 (LPCAT1), mRNA [NM_024830]
										SLC35E1	-2.34655		Homo sapiens solute carrier family 35 member E1 (SLC35E1), mRNA [NM_024881]
										MGAT5	-2.3463	-2.1548	Homo sapiens alpha-1,6-mannosylglycoprotein 6-beta-N-acetylglucosaminyltransferase (MGAT5), mRNA [NM_002410]
										SMAD9	-2.34587		Homo sapiens SMAD family member 9 (SMAD9), transcript variant b, mRNA [NM_005905]
										BCL7A	-2.34579	-2.17936	Homo sapiens BAF chromatin remodeling complex subunit BCL7A (BCL7A), transcript variant 1, mRNA [NM_020993]
										ABCB8	-2.34546	-2.11485	Homo sapiens ATP binding cassette subfamily B member 8 (ABCB8), transcript variant 1, mRNA [NM_001282291]
										HTR1D	-2.34531		Homo sapiens serotonin 1D receptor (5-HT1D`) mRNA, complete cds. [M81589]
										TMEM185B	-2.34461	-2.12816	Homo sapiens transmembrane protein 185B (TMEM185B), mRNA [NM_024121]
										STXBP1	-2.3435		Homo sapiens syntaxin binding protein 1 (STXBP1), transcript variant 1, mRNA [NM_003165]
										SORBS1	-2.3434		Homo sapiens sorbin and SH3 domain containing 1 (SORBS1), transcript variant 3, mRNA [NM_001034954]
										HDGFL3	-2.34205		HDGF like 3 [Source:HGNC Symbol;Acc:HGNC:24937] [ENST00000568294]
										IFNAR1	-2.34183	-2.14858	Homo sapiens interferon alpha and beta receptor subunit 1 (IFNAR1), mRNA [NM_000629]
										CHST15	-2.34062		Homo sapiens carbohydrate sulfotransferase 15 (CHST15), transcript variant 1, mRNA [NM_015892]
										BRPF1	-2.33918		Homo sapiens bromodomain and PHD finger containing 1 (BRPF1), transcript variant 1, mRNA [NM_001003694]
										TMPRSS2	-2.3391		Homo sapiens transmembrane serine protease 2 (TMPRSS2), transcript variant 2, mRNA [NM_005656]
										ZADH2	-2.33834		Homo sapiens zinc binding alcohol dehydrogenase domain containing 2 (ZADH2), transcript variant 1, mRNA [NM_175907]
										ZKSCAN2	-2.33566	-2.39076	Homo sapiens zinc finger with KRAB and SCAN domains 2 (ZKSCAN2), mRNA [NM_001012981]
										SLC39A10	-2.33546	-2.36643	Homo sapiens solute carrier family 39 member 10 (SLC39A10), transcript variant 2, mRNA [NM_020342]
										ACTL10	-2.33391	-2.24753	Homo sapiens actin like 10 (ACTL10), mRNA [NM_001024675]
										ZNF468	-2.33335	-2.07201	Homo sapiens zinc finger protein 468 (ZNF468), transcript variant 2, mRNA [NM_001008801]
										GSPT2	-2.33297	-2.81364	G1 to S phase transition 2 [Source:HGNC Symbol;Acc:HGNC:4622] [ENST00000340438]
										BCL9	-2.33244	-2.1525	Homo sapiens BCL9 transcription coactivator (BCL9), mRNA [NM_004326]
										HTT	-2.33227		Homo sapiens huntingtin (HTT), mRNA [NM_002111]
										MEX3B	-2.33145	-2.55814	Homo sapiens mex-3 RNA binding family member B (MEX3B), mRNA [NM_032246]
										ZNF628	-2.33143		Homo sapiens zinc finger protein 628 (ZNF628), mRNA [NM_033113]
										GPER1	-2.33078	-2.35202	Homo sapiens G protein-coupled estrogen receptor 1 (GPER1), transcript variant 3, mRNA [NM_001039966]
										KIAA1671	-2.33026		Homo sapiens KIAA1671 (KIAA1671), mRNA [NM_001145206]
										NPTXR	-2.33018		Homo sapiens neuronal pentraxin receptor (NPTXR), mRNA [NM_014293]
										SSR1	-2.3298		Homo sapiens signal sequence receptor subunit 1 (SSR1), transcript variant 1, mRNA [NM_003144]
										HMBOX1	-2.32943		Homo sapiens homeobox containing 1 (HMBOX1), transcript variant 2, mRNA [NM_001135726]
										SLC36A1	-2.32934		Homo sapiens solute carrier family 36 member 1 (SLC36A1), transcript variant 1, mRNA [NM_078483]
										GRB2	-2.32899		Homo sapiens growth factor receptor bound protein 2 (GRB2), transcript variant 1, mRNA [NM_002086]
										SRGAP2	-2.32866		Homo sapiens SLIT-ROBO Rho GTPase activating protein 2 (SRGAP2), transcript variant 1, mRNA [NM_015326]
										HCFC1	-2.32859	-2.02611	Homo sapiens host cell factor C1 (HCFC1), mRNA [NM_005334]
										DCAF1	-2.3281		Homo sapiens DDB1 and CUL4 associated factor 1 (DCAF1), transcript variant 1, mRNA [NM_014703]
										KIF24	-2.32728	-2.12168	Homo sapiens kinesin family member 24 (KIF24), mRNA [NM_194313]
										MYLIP	-2.32707	-2.1242	Homo sapiens myosin regulatory light chain interacting protein (MYLIP), mRNA [NM_013262]
										MTCL1	-2.32674		Homo sapiens microtubule crosslinking factor 1 (MTCL1), mRNA [NM_015210]
										CRKL	-2.32538	-2.15271	Homo sapiens CRK like proto-oncogene, adaptor protein (CRKL), transcript variant 1, mRNA [NM_005207]
										AREL1	-2.32437		Homo sapiens apoptosis resistant E3 ubiquitin protein ligase 1 (AREL1), mRNA [NM_001039479]
										TBL1X	-2.32363		Homo sapiens transducin beta like 1 X-linked (TBL1X), transcript variant 2, mRNA [NM_001139466]
										ILRUN	-2.31918		Homo sapiens inflammation and lipid regulator with UBA-like and NBR1-like domains (ILRUN), transcript variant 1, mRNA [NM_024294]
										SAMD12	-2.31906		Homo sapiens sterile alpha motif domain containing 12 (SAMD12), transcript variant 1, mRNA [NM_001101676]
										METTL2B	-2.31848		Homo sapiens methyltransferase like 2B (METTL2B), mRNA [NM_018396]
										MED1	-2.31782		Homo sapiens mediator complex subunit 1 (MED1), mRNA [NM_004774]
										MAU2	-2.31766		Homo sapiens MAU2 sister chromatid cohesion factor (MAU2), mRNA [NM_015329]
										TAPT1	-2.31763		Homo sapiens transmembrane anterior posterior transformation 1 (TAPT1), mRNA [NM_153365]
										CFLAR	-2.31722	-2.31858	Homo sapiens CASP8 and FADD like apoptosis regulator (CFLAR), transcript variant 1, mRNA [NM_003879]
										EXD3	-2.31718		Homo sapiens exonuclease 3'-5' domain containing 3 (EXD3), transcript variant 4, non-coding RNA [NR_104599]
										EPC1	-2.31711	-2.15831	Homo sapiens enhancer of polycomb homolog 1 (EPC1), transcript variant 1, mRNA [NM_025209]
										HSPA8	-2.31672		heat shock protein family A (Hsp70) member 8 [Source:HGNC Symbol;Acc:HGNC:5241] [ENST00000527983]
										PIKFYVE	-2.31513	-2.57392	Homo sapiens phosphoinositide kinase, FYVE-type zinc finger containing (PIKFYVE), transcript variant 2, mRNA [NM_015040]
										KLHL18	-2.31375	-2.62195	Homo sapiens kelch like family member 18 (KLHL18), mRNA [NM_025010]
										USPL1	-2.31361	-2.37289	Homo sapiens ubiquitin specific peptidase like 1 (USPL1), transcript variant 1, mRNA [NM_005800]
										HDAC4	-2.31336	-2.1963	Homo sapiens histone deacetylase 4 (HDAC4), mRNA [NM_006037]
										FRAT1	-2.31261	-3.01132	FRAT regulator of WNT signaling pathway 1 [Source:HGNC Symbol;Acc:HGNC:3944] [ENST00000371021]
										PLXNB1	-2.31205		Homo sapiens plexin B1 (PLXNB1), transcript variant 1, mRNA [NM_002673]
										EIF4E2	-2.31199		Homo sapiens eukaryotic translation initiation factor 4E family member 2 (EIF4E2), transcript variant 6, mRNA [NM_001330203]
										NOTCH1	-2.31161		Homo sapiens notch receptor 1 (NOTCH1), mRNA [NM_017617]
										NAP1L5	-2.31079	-2.60748	nucleosome assembly protein 1 like 5 [Source:HGNC Symbol;Acc:HGNC:19968] [ENST00000323061]
										BSN	-2.31025	-3.21743	Homo sapiens bassoon presynaptic cytomatrix protein (BSN), mRNA [NM_003458]
										SIPA1L2	-2.30993	-2.06873	Homo sapiens signal induced proliferation associated 1 like 2 (SIPA1L2), mRNA [NM_020808]
										KLHL23	-2.30944	-2.11836	Homo sapiens kelch like family member 23 (KLHL23), mRNA [NM_144711]
										NETO1	-2.30888	-2.08612	Homo sapiens neuropilin and tolloid like 1 (NETO1), transcript variant 3, mRNA [NM_138966]
										RAB11FIP3	-2.30848		Homo sapiens RAB11 family interacting protein 3 (RAB11FIP3), transcript variant 1, mRNA [NM_014700]
										TMEM248	-2.30795		Homo sapiens transmembrane protein 248 (TMEM248), mRNA [NM_017994]
										ZNF35	-2.30773	-2.1282	Homo sapiens zinc finger protein 35 (ZNF35), mRNA [NM_003420]
										TAF8	-2.30653	-2.62355	Homo sapiens TATA-box binding protein associated factor 8 (TAF8), mRNA [NM_138572]
										ZNF319	-2.30618	-3.35807	Homo sapiens zinc finger protein 319 (ZNF319), mRNA [NM_020807]
										ZBTB8B	-2.3052		Homo sapiens zinc finger and BTB domain containing 8B (ZBTB8B), mRNA [NM_001145720]
										GLCE	-2.30464		Homo sapiens glucuronic acid epimerase (GLCE), transcript variant 1, mRNA [NM_015554]
										SLCO5A1	-2.30457	-2.88572	Homo sapiens solute carrier organic anion transporter family member 5A1 (SLCO5A1), transcript variant 1, mRNA [NM_030958]
										DLX3	-2.30444	-2.79057	Homo sapiens distal-less homeobox 3 (DLX3), mRNA [NM_005220]
										ERC1	-2.30365	-2.23267	Homo sapiens ELKS/RAB6-interacting/CAST family member 1 (ERC1), transcript variant epsilon, mRNA [NM_178040]
										OPA3	-2.30334	-2.26587	Homo sapiens outer mitochondrial membrane lipid metabolism regulator OPA3 (OPA3), transcript variant 2, mRNA [NM_025136]
										SUV39H1	-2.30122	-2.15217	Homo sapiens suppressor of variegation 3-9 homolog 1 (SUV39H1), transcript variant 1, mRNA [NM_001282166]
										WIPF2	-2.30109		Homo sapiens WAS/WASL interacting protein family member 2 (WIPF2), mRNA [NM_133264]
										SNX29	-2.30035	-2.37608	Homo sapiens sorting nexin 29 (SNX29), mRNA [NM_032167]
										WDR82	-2.29981	-2.09172	Homo sapiens WD repeat domain 82 (WDR82), mRNA [NM_025222]
										CRISPLD1	-2.29975		Homo sapiens cysteine rich secretory protein LCCL domain containing 1 (CRISPLD1), transcript variant 1, mRNA [NM_031461]
										BBX	-2.29967	-2.22684	Homo sapiens BBX high mobility group box domain containing (BBX), transcript variant 2, mRNA [NM_020235]
										BTBD7	-2.2994	-2.46195	Homo sapiens BTB domain containing 7 (BTBD7), transcript variant 1, mRNA [NM_001002860]
										HIF1AN	-2.299		Homo sapiens hypoxia inducible factor 1 subunit alpha inhibitor (HIF1AN), mRNA [NM_017902]
										ROR1	-2.29896	-2.07441	Homo sapiens receptor tyrosine kinase like orphan receptor 1 (ROR1), transcript variant 2, mRNA [NM_001083592]
										TPRG1L	-2.2988		Homo sapiens tumor protein p63 regulated 1 like (TPRG1L), mRNA [NM_182752]
										B4GALT5	-2.29792		Homo sapiens beta-1,4-galactosyltransferase 5 (B4GALT5), mRNA [NM_004776]
										CCNT1	-2.29747		Homo sapiens cyclin T1 (CCNT1), transcript variant a, mRNA [NM_001240]
										ABLIM1	-2.29547	-2.00623	Homo sapiens actin binding LIM protein 1 (ABLIM1), transcript variant 5, mRNA [NM_001322882]
										LCA5L	-2.29534	-3.75811	Homo sapiens lebercilin LCA5 like (LCA5L), mRNA [NM_152505]
										ZNF627	-2.29452	-2.55312	Homo sapiens zinc finger protein 627 (ZNF627), transcript variant 1, mRNA [NM_145295]
										TECPR1	-2.29346	-2.02152	tectonin beta-propeller repeat containing 1 [Source:HGNC Symbol;Acc:HGNC:22214] [ENST00000485716]
										ZNF17	-2.29272	-2.49062	Homo sapiens zinc finger protein 17 (ZNF17), transcript variant 2, mRNA [NM_006959]
										LRRN1	-2.2919		Homo sapiens leucine rich repeat neuronal 1 (LRRN1), transcript variant 1, mRNA [NM_001324188]
										RTL10	-2.29169	-2.75155	Homo sapiens retrotransposon Gag like 10 (RTL10), mRNA [NM_024627]
										ZNF155	-2.29157	-2.81958	Homo sapiens zinc finger protein 155 (ZNF155), transcript variant 1, mRNA [NM_003445]
										THAP12	-2.29074	-2.52801	Homo sapiens THAP domain containing 12 (THAP12), transcript variant 1, mRNA [NM_004705]
										HIC2	-2.2907		Homo sapiens HIC ZBTB transcriptional repressor 2 (HIC2), mRNA [NM_015094]
										GNL3L	-2.28927		Homo sapiens G protein nucleolar 3 like (GNL3L), transcript variant 2, mRNA [NM_019067]
										TMEM104	-2.28836		Homo sapiens transmembrane protein 104 (TMEM104), transcript variant 1, mRNA [NM_017728]
										NORAD	-2.28807	-2.50727	Homo sapiens non-coding RNA activated by DNA damage (NORAD), long non-coding RNA [NR_027451]
										DIXDC1	-2.28771	-2.10639	Homo sapiens DIX domain containing 1 (DIXDC1), transcript variant 2, mRNA [NM_033425]
										PCLO	-2.28767	-2.52684	Homo sapiens piccolo presynaptic cytomatrix protein (PCLO), transcript variant 2, mRNA [NM_014510]
										SLC35B4	-2.2873	-2.36744	Homo sapiens solute carrier family 35 member B4 (SLC35B4), mRNA [NM_032826]
										DIRAS1	-2.2871		Homo sapiens DIRAS family GTPase 1 (DIRAS1), mRNA [NM_145173]
										E2F3	-2.28672	-2.67382	Homo sapiens E2F transcription factor 3 (E2F3), transcript variant 1, mRNA [NM_001949]
										ZNF175	-2.2863	-2.83155	Homo sapiens zinc finger protein 175 (ZNF175), transcript variant 1, mRNA [NM_007147]
										GTF3C4	-2.2855	-2.47996	Homo sapiens general transcription factor IIIC subunit 4 (GTF3C4), transcript variant 1, mRNA [NM_012204]
										MTG2	-2.28537	-2.0676	Homo sapiens mitochondrial ribosome associated GTPase 2 (MTG2), mRNA [NM_015666]
										ZFP91	-2.28462		Homo sapiens ZFP91 zinc finger protein (ZFP91), transcript variant 1, mRNA [NM_053023]
										PAFAH1B2	-2.28244		Homo sapiens platelet activating factor acetylhydrolase 1b catalytic subunit 2 (PAFAH1B2), transcript variant 1, mRNA [NM_002572]
										TAF8	-2.28179	-2.50694	Homo sapiens TATA-box binding protein associated factor 8 (TAF8), mRNA [NM_138572]
										ABLIM1	-2.28159		Homo sapiens actin binding LIM protein 1 (ABLIM1), transcript variant 5, mRNA [NM_001322882]
										TNKS2	-2.28099	-2.0914	Homo sapiens tankyrase 2 (TNKS2), mRNA [NM_025235]
										EIF4G1	-2.2797		Homo sapiens eukaryotic translation initiation factor 4 gamma 1 (EIF4G1), transcript variant 1, mRNA [NM_182917]
										CLIC5	-2.27886		Homo sapiens chloride intracellular channel 5 (CLIC5), transcript variant 1, mRNA [NM_001114086]
										DDX58	-2.27809		Homo sapiens DExD/H-box helicase 58 (DDX58), mRNA [NM_014314]
										HOXB5	-2.27759	-2.40296	Homo sapiens homeobox B5 (HOXB5), mRNA [NM_002147]
										TRIM14	-2.27748		Homo sapiens tripartite motif containing 14 (TRIM14), transcript variant 2, mRNA [NM_033219]
										CCDC69	-2.27659	-2.02038	Homo sapiens coiled-coil domain containing 69 (CCDC69), mRNA [NM_015621]
										IFFO2	-2.27655		Homo sapiens intermediate filament family orphan 2 (IFFO2), mRNA [NM_001136265]
										ARHGEF4	-2.27655		Homo sapiens Rho guanine nucleotide exchange factor 4 (ARHGEF4), transcript variant 3, mRNA [NM_001367493]
										NKX3-1	-2.2758		Homo sapiens NK3 homeobox 1 (NKX3-1), transcript variant 1, mRNA [NM_006167]
										METTL7A	-2.2755		Homo sapiens methyltransferase like 7A (METTL7A), mRNA [NM_014033]
										PEAK1	-2.2744	-2.05472	Homo sapiens pseudopodium enriched atypical kinase 1 (PEAK1), mRNA [NM_024776]
										RRP1B	-2.2737	-2.00289	Homo sapiens ribosomal RNA processing 1B (RRP1B), mRNA [NM_015056]
										JPH2	-2.27338		Homo sapiens junctophilin 2 (JPH2), transcript variant 1, mRNA [NM_020433]
										GTF3C4	-2.27323		Homo sapiens general transcription factor IIIC subunit 4 (GTF3C4), transcript variant 1, mRNA [NM_012204]
										RBM8A	-2.2716		Homo sapiens RNA binding motif protein 8A (RBM8A), mRNA [NM_005105]
										CSTF2T	-2.27139	-2.11254	cleavage stimulation factor subunit 2 tau variant [Source:HGNC Symbol;Acc:HGNC:17086] [ENST00000331173]
										CBX7	-2.27095		Homo sapiens chromobox 7 (CBX7), transcript variant 1, mRNA [NM_175709]
										BAIAP2-DT	-2.27092	-2.16547	Homo sapiens BAIAP2 divergent transcript (BAIAP2-DT), long non-coding RNA [NR_026857]
										TSC1	-2.27086	-2.82422	Homo sapiens TSC complex subunit 1 (TSC1), transcript variant 1, mRNA [NM_000368]
										NRIP3	-2.27061	-2.18204	Homo sapiens nuclear receptor interacting protein 3 (NRIP3), mRNA [NM_020645]
										ZNF585B	-2.2705	-2.38292	Homo sapiens zinc finger protein 585B (ZNF585B), mRNA [NM_152279]
										SUV39H1	-2.2705		Homo sapiens suppressor of variegation 3-9 homolog 1 (SUV39H1), transcript variant 2, mRNA [NM_003173]
										BCR	-2.26946		Homo sapiens BCR activator of RhoGEF and GTPase (BCR), transcript variant 2, mRNA [NM_021574]
										NPLOC4	-2.26916		Homo sapiens NPL4 homolog, ubiquitin recognition factor (NPLOC4), transcript variant 4, mRNA [NM_001369698]
										ZFAND4	-2.2685		Homo sapiens zinc finger AN1-type containing 4 (ZFAND4), transcript variant 3, mRNA [NM_001282905]
										EHD1	-2.26809		Homo sapiens EH domain containing 1 (EHD1), transcript variant 2, mRNA [NM_006795]
										ZNF557	-2.2679	-2.3395	Homo sapiens zinc finger protein 557 (ZNF557), transcript variant 1, mRNA [NM_024341]
										ARID5B	-2.2677	-4.31407	Homo sapiens AT-rich interaction domain 5B (ARID5B), transcript variant 1, mRNA [NM_032199]
										STK38	-2.26766	-2.00595	Homo sapiens serine/threonine kinase 38 (STK38), transcript variant 1, mRNA [NM_007271]
										HPS4	-2.26723		Homo sapiens HPS4 biogenesis of lysosomal organelles complex 3 subunit 2 (HPS4), transcript variant 12, mRNA [NM_001349904]
										DHRS9	-2.26641		Homo sapiens dehydrogenase/reductase 9 (DHRS9), transcript variant 3, mRNA [NM_001142270]
										ZBTB24	-2.26556	-2.33833	Homo sapiens zinc finger and BTB domain containing 24 (ZBTB24), transcript variant 1, mRNA [NM_014797]
										PBX1	-2.26484		Homo sapiens PBX homeobox 1 (PBX1), transcript variant 4, mRNA [NM_001353130]
										SPRY4	-2.26458		Homo sapiens sprouty RTK signaling antagonist 4 (SPRY4), transcript variant 1, mRNA [NM_030964]
										KCNJ15	-2.26433		Homo sapiens potassium voltage-gated channel subfamily J member 15 (KCNJ15), transcript variant 5, mRNA [NM_001276436]
										FBRSL1	-2.26402		fibrosin like 1 [Source:HGNC Symbol;Acc:HGNC:29308] [ENST00000542061]
										THAP12	-2.26348	-2.54436	Homo sapiens THAP domain containing 12 (THAP12), transcript variant 1, mRNA [NM_004705]
										ZFYVE1	-2.26338		Homo sapiens zinc finger FYVE-type containing 1 (ZFYVE1), transcript variant 1, mRNA [NM_021260]
										RTN4RL1	-2.2627		Homo sapiens reticulon 4 receptor like 1 (RTN4RL1), mRNA [NM_178568]
										PPFIA1	-2.26137		Homo sapiens PTPRF interacting protein alpha 1 (PPFIA1), transcript variant 2, mRNA [NM_003626]
										ZNF225	-2.26102	-2.35986	Homo sapiens zinc finger protein 225 (ZNF225), transcript variant 1, mRNA [NM_013362]
										ARHGEF26	-2.26086	-2.33483	Homo sapiens Rho guanine nucleotide exchange factor 26 (ARHGEF26), transcript variant 2, mRNA [NM_015595]
										NUDT3	-2.25999	-2.21608	Homo sapiens nudix hydrolase 3 (NUDT3), mRNA [NM_006703]
										KCNMA1	-2.25967	-2.44951	Homo sapiens potassium calcium-activated channel subfamily M alpha 1 (KCNMA1), transcript variant 2, mRNA [NM_002247]
										RBFOX2	-2.25936	-2.04785	Homo sapiens RNA binding fox-1 homolog 2 (RBFOX2), transcript variant 1, mRNA [NM_001031695]
										MAP4K4	-2.25879		Homo sapiens mitogen-activated protein kinase kinase kinase kinase 4 (MAP4K4), transcript variant 2, mRNA [NM_145686]
										SNORA67	-2.25829		Homo sapiens small nucleolar RNA, H/ACA box 67 (SNORA67), small nucleolar RNA [NR_002912]
										SMAD6	-2.25744	-2.40969	Homo sapiens SMAD family member 6 (SMAD6), transcript variant 1, mRNA [NM_005585]
										SMPD3	-2.25737	-4.60503	Homo sapiens sphingomyelin phosphodiesterase 3 (SMPD3), mRNA [NM_018667]
										VPS37B	-2.25731		Homo sapiens VPS37B subunit of ESCRT-I (VPS37B), mRNA [NM_024667]
										RBM47	-2.2573	-2.18978	Homo sapiens RNA binding motif protein 47 (RBM47), transcript variant 2, mRNA [NM_019027]
										IER5L	-2.25624		immediate early response 5 like [Source:HGNC Symbol;Acc:HGNC:23679] [ENST00000372491]
										RTF1	-2.25587		Homo sapiens RTF1 homolog, Paf1/RNA polymerase II complex component (RTF1), mRNA [NM_015138]
										NPIPA5	-2.25555		Homo sapiens nuclear pore complex interacting protein family member A5 (NPIPA5), transcript variant 2, mRNA [NM_001351200]
										PAFAH1B1	-2.2546	-2.03516	Homo sapiens platelet activating factor acetylhydrolase 1b regulatory subunit 1 (PAFAH1B1), mRNA [NM_000430]
										LSS	-2.25284		Homo sapiens lanosterol synthase (LSS), transcript variant 1, mRNA [NM_002340]
										PRDM4	-2.25278	-2.38056	Homo sapiens PR/SET domain 4 (PRDM4), mRNA [NM_012406]
										FOXC1	-2.25276	-2.1365	Homo sapiens forkhead box C1 (FOXC1), mRNA [NM_001453]
										ZNF18	-2.25209	-2.49893	Homo sapiens zinc finger protein 18 (ZNF18), transcript variant 1, mRNA [NM_144680]
										DHFR2	-2.251	-2.6227	Homo sapiens dihydrofolate reductase 2 (DHFR2), transcript variant 2, mRNA [NM_176815]
										PAFAH2	-2.25088	-2.02976	Homo sapiens platelet activating factor acetylhydrolase 2 (PAFAH2), mRNA [NM_000437]
										ZNF853	-2.25076		Homo sapiens zinc finger protein 853 (ZNF853), transcript variant 1, mRNA [NM_017560]
										NIPAL3	-2.25049		Homo sapiens NIPA like domain containing 3 (NIPAL3), transcript variant 1, mRNA [NM_020448]
										VANGL1	-2.2497	-2.05483	Homo sapiens VANGL planar cell polarity protein 1 (VANGL1), transcript variant 1, mRNA [NM_138959]
										MIEF1	-2.24817		Homo sapiens mitochondrial elongation factor 1 (MIEF1), transcript variant 1, mRNA [NM_019008]
										KIAA0232	-2.2481	-2.36318	Homo sapiens KIAA0232 (KIAA0232), transcript variant 1, mRNA [NM_014743]
										SETD1A	-2.24808	-2.04301	Homo sapiens SET domain containing 1A, histone lysine methyltransferase (SETD1A), mRNA [NM_014712]
										KANK2	-2.24719	-2.03113	Homo sapiens KN motif and ankyrin repeat domains 2 (KANK2), transcript variant 1, mRNA [NM_015493]
										OAS3	-2.24666		Homo sapiens 2'-5'-oligoadenylate synthetase 3 (OAS3), mRNA [NM_006187]
										PRRC2B	-2.24606		Homo sapiens proline rich coiled-coil 2B (PRRC2B), mRNA [NM_013318]
										CTCF	-2.24566	-2.32427	Homo sapiens CCCTC-binding factor (CTCF), transcript variant 1, mRNA [NM_006565]
										USP40	-2.24523		Homo sapiens ubiquitin specific peptidase 40 (USP40), transcript variant 2, mRNA [NM_018218]
										PPIL2	-2.24422		Homo sapiens peptidylprolyl isomerase like 2 (PPIL2), transcript variant 2, mRNA [NM_148175]
										CEP170B	-2.24371		Homo sapiens centrosomal protein 170B (CEP170B), transcript variant 2, mRNA [NM_015005]
										ZNF783	-2.24356		Homo sapiens zinc finger family member 783 (ZNF783), transcript variant 1, mRNA [NM_001195220]
										ZC3H18	-2.24299		Homo sapiens zinc finger CCCH-type containing 18 (ZC3H18), transcript variant 1, mRNA [NM_001294340]
										MORF4L2-AS1	-2.24261		Homo sapiens MORF4L2 antisense RNA 1 (MORF4L2-AS1), long non-coding RNA [NR_038978]
										ZNF865	-2.24256	-2.31107	Homo sapiens zinc finger protein 865 (ZNF865), mRNA [NM_001195605]
										GNG2	-2.24243		Homo sapiens G protein subunit gamma 2 (GNG2), transcript variant 1, mRNA [NM_053064]
										SLAIN1	-2.24206		Homo sapiens SLAIN motif family member 1 (SLAIN1), transcript variant 1, mRNA [NM_001040153]
										LARS2	-2.24182	-2.47067	Homo sapiens leucyl-tRNA synthetase 2, mitochondrial (LARS2), transcript variant 1, mRNA [NM_015340]
										ARCN1	-2.24145	-2.03701	Homo sapiens archain 1 (ARCN1), transcript variant 1, mRNA [NM_001655]
										AGFG2	-2.24031	-2.07464	Homo sapiens ArfGAP with FG repeats 2 (AGFG2), mRNA [NM_006076]
										ATF5	-2.24019		Homo sapiens activating transcription factor 5 (ATF5), transcript variant 1, mRNA [NM_012068]
										ARPIN	-2.2395	-2.98199	Homo sapiens actin related protein 2/3 complex inhibitor (ARPIN), transcript variant 2, mRNA [NM_001282380]
										SLC38A7	-2.23941		Homo sapiens solute carrier family 38 member 7 (SLC38A7), transcript variant 1, mRNA [NM_018231]
										UPF1	-2.23815	-2.03318	Homo sapiens UPF1 RNA helicase and ATPase (UPF1), transcript variant 2, mRNA [NM_002911]
										BMP6	-2.23813		Homo sapiens bone morphogenetic protein 6 (BMP6), mRNA [NM_001718]
										MEIS2	-2.23785	-3.25095	Homo sapiens Meis homeobox 2 (MEIS2), transcript variant a, mRNA [NM_170677]
										ANKK1	-2.23761		ankyrin repeat and kinase domain containing 1 [Source:HGNC Symbol;Acc:HGNC:21027] [ENST00000303941]
										SCARNA18	-2.23665		Homo sapiens small Cajal body-specific RNA 18 (SCARNA18), guide RNA [NR_003139]
										FAM86B1	-2.23482		Homo sapiens family with sequence similarity 86 member B1 (FAM86B1), transcript variant 1, mRNA [NM_001083537]
										KPNA6	-2.23416		Homo sapiens karyopherin subunit alpha 6 (KPNA6), mRNA [NM_012316]
										FOXQ1	-2.23409		Homo sapiens forkhead box Q1 (FOXQ1), mRNA [NM_033260]
										AQP11	-2.23404	-2.52554	Homo sapiens aquaporin 11 (AQP11), transcript variant 2, mRNA [NM_001363477]
										SETD5	-2.23339	-2.20596	Homo sapiens SET domain containing 5 (SETD5), transcript variant 3, mRNA [NM_001349451]
										MICB-DT	-2.23309		Homo sapiens MICB divergent transcript (MICB-DT), long non-coding RNA [NR_149132]
										GUCY1A1	-2.23303	-2.79074	Homo sapiens guanylate cyclase 1 soluble subunit alpha 1 (GUCY1A1), transcript variant 1, mRNA [NM_000856]
										SGK1	-2.23297		Homo sapiens serum/glucocorticoid regulated kinase 1 (SGK1), transcript variant 1, mRNA [NM_005627]
										FAM171B	-2.23255	-2.11198	Homo sapiens family with sequence similarity 171 member B (FAM171B), mRNA [NM_177454]
										PITPNM2	-2.23232		Homo sapiens phosphatidylinositol transfer protein membrane associated 2 (PITPNM2), transcript variant 1, mRNA [NM_020845]
										MMP24	-2.23192	-2.0961	Homo sapiens matrix metallopeptidase 24 (MMP24), mRNA [NM_006690]
										ATP1A1-AS1	-2.23166		Homo sapiens ATP1A1 antisense RNA 1 (ATP1A1-AS1), transcript variant 3, long non-coding RNA [NR_024126]
										RETREG3	-2.23126		Homo sapiens reticulophagy regulator family member 3 (RETREG3), transcript variant 1, mRNA [NM_178126]
										RASSF5	-2.22902		Homo sapiens Ras association domain family member 5 (RASSF5), transcript variant 2, mRNA [NM_182664]
										MDM2	-2.22788	-2.17338	Homo sapiens MDM2 proto-oncogene (MDM2), transcript variant 6, mRNA [NM_001367990]
										KALRN	-2.22752		Homo sapiens kalirin RhoGEF kinase (KALRN), transcript variant 2, mRNA [NM_003947]
										ZNF441	-2.2275	-2.34519	Homo sapiens zinc finger protein 441 (ZNF441), mRNA [NM_152355]
										SCARNA12	-2.22744	-2.37616	Homo sapiens small Cajal body-specific RNA 12 (SCARNA12), guide RNA [NR_003010]
										GLYR1	-2.2264		Homo sapiens glyoxylate reductase 1 homolog (GLYR1), transcript variant 1, mRNA [NM_032569]
										ARHGAP17	-2.22619		Homo sapiens Rho GTPase activating protein 17 (ARHGAP17), transcript variant 1, mRNA [NM_001006634]
										ILF3	-2.22565		Homo sapiens interleukin enhancer binding factor 3 (ILF3), transcript variant 1, mRNA [NM_012218]
										PIK3CD	-2.22501		Homo sapiens phosphatidylinositol-4,5-bisphosphate 3-kinase catalytic subunit delta (PIK3CD), transcript variant 2, mRNA [NM_001350234]
										SAMD9L	-2.22493	-2.12553	Homo sapiens sterile alpha motif domain containing 9 like (SAMD9L), transcript variant 1, mRNA [NM_152703]
										NUTM2B	-2.2249	-2.45117	Homo sapiens NUT family member 2B (NUTM2B), mRNA [NM_001278495]
										PPP1R3E	-2.2246		protein phosphatase 1 regulatory subunit 3E [Source:HGNC Symbol;Acc:HGNC:14943] [ENST00000558058]
										ASB13	-2.22428		Homo sapiens ankyrin repeat and SOCS box containing 13 (ASB13), transcript variant 1, mRNA [NM_024701]
										ASB1	-2.22397	-2.8331	Homo sapiens ankyrin repeat and SOCS box containing 1 (ASB1), transcript variant 1, mRNA [NM_001040445]
										KCTD15	-2.22289		Homo sapiens potassium channel tetramerization domain containing 15 (KCTD15), transcript variant 1, mRNA [NM_024076]
										ZCCHC2	-2.22239		zinc finger CCHC-type containing 2 [Source:HGNC Symbol;Acc:HGNC:22916] [ENST00000269499]
										FAM239B	-2.22236	-2.13183	Homo sapiens family with sequence similarity 239 member B (FAM239B), transcript variant 1, non-coding RNA [NR_146578]
										SYT12	-2.22215		Homo sapiens synaptotagmin 12 (SYT12), transcript variant 1, mRNA [NM_177963]
										GBP4	-2.22166		Homo sapiens guanylate binding protein 4 (GBP4), mRNA [NM_052941]
										TMEM185A	-2.22154		Homo sapiens transmembrane protein 185A (TMEM185A), transcript variant 1, mRNA [NM_032508]
										RABEP1	-2.22127	-2.05372	Homo sapiens rabaptin, RAB GTPase binding effector protein 1 (RABEP1), transcript variant 1, mRNA [NM_004703]
										MAGI3	-2.22094	-2.15274	Homo sapiens membrane associated guanylate kinase, WW and PDZ domain containing 3 (MAGI3), transcript variant 2, mRNA [NM_152900]
										GATA2-AS1	-2.22025		Homo sapiens GATA2 antisense RNA 1 (GATA2-AS1), long non-coding RNA [NR_125398]
										SASH1	-2.22016	-2.16424	Homo sapiens SAM and SH3 domain containing 1 (SASH1), transcript variant 1, mRNA [NM_015278]
										PHF2	-2.21989		Homo sapiens PHD finger protein 2 (PHF2), mRNA [NM_005392]
										TMTC2	-2.21972		Homo sapiens transmembrane and tetratricopeptide repeat containing 2 (TMTC2), transcript variant 1, mRNA [NM_152588]
										AIF1L	-2.21901		Homo sapiens allograft inflammatory factor 1 like (AIF1L), transcript variant 1, mRNA [NM_031426]
										TLE3	-2.21883	-2.62368	Homo sapiens TLE family member 3, transcriptional corepressor (TLE3), transcript variant 1, mRNA [NM_005078]
										UBE3A	-2.21794	-2.09932	Homo sapiens ubiquitin protein ligase E3A (UBE3A), transcript variant 3, mRNA [NM_130839]
										CPD	-2.21529	-2.14265	Homo sapiens carboxypeptidase D (CPD), transcript variant 1, mRNA [NM_001304]
										COX19	-2.21416		Homo sapiens cytochrome c oxidase assembly factor COX19 (COX19), mRNA [NM_001031617]
										NMNAT1	-2.2138	-2.3881	Homo sapiens nicotinamide nucleotide adenylyltransferase 1 (NMNAT1), transcript variant 1, mRNA [NM_022787]
										ZBED6CL	-2.21376	-2.12601	Homo sapiens ZBED6 C-terminal like (ZBED6CL), mRNA [NM_138434]
										NOL6	-2.21271		Homo sapiens nucleolar protein 6 (NOL6), transcript variant alpha, mRNA [NM_022917]
										PGBD5	-2.21261		Homo sapiens piggyBac transposable element derived 5 (PGBD5), mRNA [NM_001258311]
										GOSR1	-2.21106	-2.2947	Homo sapiens golgi SNAP receptor complex member 1 (GOSR1), transcript variant 3, mRNA [NM_001007024]
										OIP5-AS1	-2.21071		Homo sapiens OIP5 antisense RNA 1 (OIP5-AS1), transcript variant 4, long non-coding RNA [NR_152822]
										SH3BP4	-2.21		Homo sapiens SH3 domain binding protein 4 (SH3BP4), mRNA [NM_014521]
										NSD2	-2.20954		Homo sapiens nuclear receptor binding SET domain protein 2 (NSD2), transcript variant 1, mRNA [NM_133330]
										PTPA	-2.20854		Homo sapiens protein phosphatase 2 phosphatase activator (PTPA), transcript variant 1, mRNA [NM_178001]
										TRIM32	-2.20846	-2.18932	Homo sapiens tripartite motif containing 32 (TRIM32), transcript variant 1, mRNA [NM_012210]
										BAZ1B	-2.20716		Homo sapiens bromodomain adjacent to zinc finger domain 1B (BAZ1B), transcript variant 2, mRNA [NM_032408]
										POLR3A	-2.20633		Homo sapiens RNA polymerase III subunit A (POLR3A), mRNA [NM_007055]
										ARMC7	-2.20579		Homo sapiens armadillo repeat containing 7 (ARMC7), transcript variant 1, mRNA [NM_024585]
										GPR161	-2.2048	-2.08279	Homo sapiens G protein-coupled receptor 161 (GPR161), transcript variant 3, mRNA [NM_153832]
										MIR9-3HG	-2.20421		Homo sapiens MIR9-3 host gene (MIR9-3HG), transcript variant 1, long non-coding RNA [NR_133001]
										MAP3K5	-2.20393		Homo sapiens mitogen-activated protein kinase kinase kinase 5 (MAP3K5), mRNA [NM_005923]
										SLC45A4	-2.20374		Homo sapiens solute carrier family 45 member 4 (SLC45A4), transcript variant 1, mRNA [NM_001286646]
										GPATCH8	-2.20371		Homo sapiens G-patch domain containing 8 (GPATCH8), transcript variant 1, mRNA [NM_001002909]
										AHR	-2.20354	-2.54079	Homo sapiens aryl hydrocarbon receptor (AHR), mRNA [NM_001621]
										NCKAP5	-2.20318	-3.06474	Homo sapiens NCK associated protein 5 (NCKAP5), transcript variant 1, mRNA [NM_207363]
										MFAP3	-2.20312	-2.19205	Homo sapiens microfibril associated protein 3 (MFAP3), transcript variant 3, mRNA [NM_001242336]
										GPCPD1	-2.20246		glycerophosphocholine phosphodiesterase 1 [Source:HGNC Symbol;Acc:HGNC:26957] [ENST00000379019]
										TMEM184C	-2.20076	-2.25876	transmembrane protein 184C [Source:HGNC Symbol;Acc:HGNC:25587] [ENST00000296582]
										KIAA0100	-2.20071		Homo sapiens KIAA0100 (KIAA0100), transcript variant 1, mRNA [NM_014680]
										MADD	-2.20054		Homo sapiens MAP kinase activating death domain (MADD), transcript variant 4, mRNA [NM_003682]
										SPRYD3	-2.19977		Homo sapiens SPRY domain containing 3 (SPRYD3), mRNA [NM_032840]
										KPNA4	-2.1992		Homo sapiens karyopherin subunit alpha 4 (KPNA4), mRNA [NM_002268]
										ZNF891	-2.19904	-2.08026	Homo sapiens zinc finger protein 891 (ZNF891), mRNA [NM_001277291]
										ETF1	-2.19874		Homo sapiens eukaryotic translation termination factor 1 (ETF1), transcript variant 1, mRNA [NM_004730]
										TSPAN14	-2.19867		Homo sapiens tetraspanin 14 (TSPAN14), transcript variant 1, mRNA [NM_030927]
										SLC24A1	-2.19816	-2.49641	Homo sapiens solute carrier family 24 member 1 (SLC24A1), transcript variant 1, mRNA [NM_004727]
										MDM2	-2.19726		Homo sapiens MDM2 proto-oncogene (MDM2), transcript variant 1, mRNA [NM_002392]
										GUCD1	-2.19698		Homo sapiens guanylyl cyclase domain containing 1 (GUCD1), transcript variant 4, mRNA [NM_031444]
										CDON	-2.19664		Homo sapiens cell adhesion associated, oncogene regulated (CDON), transcript variant 2, mRNA [NM_016952]
										FOXE1	-2.19624	-2.05172	forkhead box E1 [Source:HGNC Symbol;Acc:HGNC:3806] [ENST00000375123]
										SCARNA16	-2.19621		Homo sapiens small Cajal body-specific RNA 16 (SCARNA16), guide RNA [NR_003013]
										CNOT6L	-2.19569		Homo sapiens CCR4-NOT transcription complex subunit 6 like (CNOT6L), transcript variant 3, mRNA [NM_001365006]
										ERCC6L2	-2.19559	-2.06061	Homo sapiens ERCC excision repair 6 like 2 (ERCC6L2), transcript variant 1, mRNA [NM_020207]
										ZNF808	-2.19538	-2.00793	zinc finger protein 808 [Source:HGNC Symbol;Acc:HGNC:33230] [ENST00000487863]
										PGBD2	-2.19537	-2.71767	Homo sapiens piggyBac transposable element derived 2 (PGBD2), transcript variant 1, mRNA [NM_170725]
										PTPN9	-2.19519		protein tyrosine phosphatase non-receptor type 9 [Source:HGNC Symbol;Acc:HGNC:9661] [ENST00000306726]
										TNKS	-2.19519		Homo sapiens tankyrase (TNKS), mRNA [NM_003747]
										RPL7L1	-2.19499	-2.10175	Homo sapiens ribosomal protein L7 like 1 (RPL7L1), transcript variant 1, mRNA [NM_198486]
										HTR1D	-2.19467		Homo sapiens 5-hydroxytryptamine receptor 1D (HTR1D), mRNA [NM_000864]
										LZTS3	-2.19446		Homo sapiens leucine zipper tumor suppressor family member 3 (LZTS3), transcript variant 1, mRNA [NM_001365618]
										SMIM27	-2.1943		small integral membrane protein 27 [Source:HGNC Symbol;Acc:HGNC:31420] [ENST00000451672]
										PPL	-2.19376		Homo sapiens periplakin (PPL), mRNA [NM_002705]
										BTN3A1	-2.19339		Homo sapiens butyrophilin subfamily 3 member A1 (BTN3A1), transcript variant 1, mRNA [NM_007048]
										CDAN1	-2.19221		Homo sapiens codanin 1 (CDAN1), mRNA [NM_138477]
										TWNK	-2.19204		Homo sapiens twinkle mtDNA helicase (TWNK), transcript variant 1, mRNA [NM_021830]
										EP400	-2.19197	-2.00743	Homo sapiens E1A binding protein p400 (EP400), mRNA [NM_015409]
										CCDC85A	-2.19043	-2.70588	Homo sapiens coiled-coil domain containing 85A (CCDC85A), transcript variant 2, mRNA [NM_001080433]
										TGFB3	-2.18923		Homo sapiens transforming growth factor beta 3 (TGFB3), transcript variant 1, mRNA [NM_003239]
										SNX27	-2.18892		Homo sapiens sorting nexin 27 (SNX27), transcript variant 2, mRNA [NM_030918]
										MORN4	-2.18868		Homo sapiens MORN repeat containing 4 (MORN4), transcript variant 1, mRNA [NM_178832]
										SLX4IP	-2.18858	-2.83958	Homo sapiens SLX4 interacting protein (SLX4IP), mRNA [NM_001009608]
										PNPO	-2.18838		Homo sapiens pyridoxamine 5'-phosphate oxidase (PNPO), mRNA [NM_018129]
										DUSP6	-2.18806		Homo sapiens dual specificity phosphatase 6 (DUSP6), transcript variant 1, mRNA [NM_001946]
										DDX58	-2.18669		Homo sapiens DExD/H-box helicase 58 (DDX58), mRNA [NM_014314]
										TNRC6A	-2.18623	-2.27377	Homo sapiens trinucleotide repeat containing adaptor 6A (TNRC6A), transcript variant 1, mRNA [NM_014494]
										PIGW	-2.18562	-2.2583	Homo sapiens phosphatidylinositol glycan anchor biosynthesis class W (PIGW), transcript variant 1, mRNA [NM_178517]
										IMPAD1	-2.18515		Homo sapiens inositol monophosphatase domain containing 1 (IMPAD1), mRNA [NM_017813]
										GLI2	-2.18475		Homo sapiens GLI family zinc finger 2 (GLI2), mRNA [NM_005270]
										CHTF8	-2.18329	-2.26893	Homo sapiens chromosome transmission fidelity factor 8 (CHTF8), transcript variant 1, mRNA [NM_001039690]
										CABIN1	-2.18278		Homo sapiens calcineurin binding protein 1 (CABIN1), transcript variant 1, mRNA [NM_001199281]
										AMBRA1	-2.18238	-2.01471	Homo sapiens autophagy and beclin 1 regulator 1 (AMBRA1), transcript variant 2, mRNA [NM_017749]
										ZSCAN20	-2.18176		zinc finger and SCAN domain containing 20 [Source:HGNC Symbol;Acc:HGNC:13093] [ENST00000373413]
										GPR180	-2.18109		Homo sapiens G protein-coupled receptor 180 (GPR180), mRNA [NM_180989]
										ZNF436	-2.18104		Homo sapiens zinc finger protein 436 (ZNF436), transcript variant 1, mRNA [NM_001077195]
										NADK	-2.18042		Homo sapiens NAD kinase (NADK), transcript variant 6, mRNA [NM_001353642]
										GNB5	-2.17922		G protein subunit beta 5 [Source:HGNC Symbol;Acc:HGNC:4401] [ENST00000261837]
										HEXIM1	-2.17804		Homo sapiens HEXIM P-TEFb complex subunit 1 (HEXIM1), mRNA [NM_006460]
										ZNF623	-2.17784		Homo sapiens zinc finger protein 623 (ZNF623), transcript variant 2, mRNA [NM_001082480]
										HTR7	-2.17773	-2.80587	Homo sapiens 5-hydroxytryptamine receptor 7 (HTR7), transcript variant d, mRNA [NM_019859]
										PARP9	-2.17549	-2.12178	Homo sapiens poly(ADP-ribose) polymerase family member 9 (PARP9), transcript variant 1, mRNA [NM_031458]
										ZNF460	-2.17532		Homo sapiens zinc finger protein 460 (ZNF460), transcript variant 1, mRNA [NM_006635]
										HPSE	-2.17495	-2.03289	Homo sapiens heparanase (HPSE), transcript variant 2, mRNA [NM_001098540]
										DLG5	-2.17434		Homo sapiens discs large MAGUK scaffold protein 5 (DLG5), mRNA [NM_004747]
										GFPT2	-2.17394		Homo sapiens glutamine-fructose-6-phosphate transaminase 2 (GFPT2), mRNA [NM_005110]
										SC5D	-2.17291		Homo sapiens sterol-C5-desaturase (SC5D), transcript variant 2, mRNA [NM_001024956]
										PRMT6	-2.17206	-2.0294	protein arginine methyltransferase 6 [Source:HGNC Symbol;Acc:HGNC:18241] [ENST00000370078]
										ZNF285	-2.17097	-2.68274	Homo sapiens zinc finger protein 285 (ZNF285), transcript variant 2, mRNA [NM_152354]
										MED1	-2.17074		Homo sapiens mediator complex subunit 1 (MED1), mRNA [NM_004774]
										KLHDC7B	-2.17026		kelch domain containing 7B [Source:HGNC Symbol;Acc:HGNC:25145] [ENST00000395676]
										FBXL19	-2.17017		Homo sapiens F-box and leucine rich repeat protein 19 (FBXL19), transcript variant 1, mRNA [NM_001099784]
										RAPGEFL1	-2.16978		Homo sapiens Rap guanine nucleotide exchange factor like 1 (RAPGEFL1), transcript variant 3, mRNA [NM_016339]
										GZF1	-2.16943	-2.14645	Homo sapiens GDNF inducible zinc finger protein 1 (GZF1), transcript variant 2, mRNA [NM_022482]
										PDE4A	-2.16669		Homo sapiens phosphodiesterase 4A (PDE4A), transcript variant 4, mRNA [NM_006202]
										SLC35C1	-2.16644		Homo sapiens solute carrier family 35 member C1 (SLC35C1), transcript variant 1, mRNA [NM_018389]
										MAPKAP1	-2.16623	-2.46599	Homo sapiens MAPK associated protein 1 (MAPKAP1), transcript variant 1, mRNA [NM_001006617]
										TEX2	-2.16604	-2.14517	Homo sapiens testis expressed 2 (TEX2), transcript variant 1, mRNA [NM_018469]
										ASPRV1	-2.16568		Homo sapiens aspartic peptidase retroviral like 1 (ASPRV1), mRNA [NM_152792]
										BCL9L	-2.16479	-2.21486	Homo sapiens BCL9 like (BCL9L), mRNA [NM_182557]
										ZNF311	-2.16451	-2.07986	Homo sapiens zinc finger protein 311 (ZNF311), transcript variant 1, mRNA [NM_001010877]
										PCSK1	-2.16434		Homo sapiens proprotein convertase subtilisin/kexin type 1 (PCSK1), transcript variant 1, mRNA [NM_000439]
										MMACHC	-2.16317	-2.29795	Homo sapiens metabolism of cobalamin associated C (MMACHC), transcript variant 1, mRNA [NM_015506]
										ASIC1	-2.16302		Homo sapiens acid sensing ion channel subunit 1 (ASIC1), transcript variant 1, mRNA [NM_020039]
										VAPB	-2.16297	-2.03944	Homo sapiens VAMP associated protein B and C (VAPB), transcript variant 1, mRNA [NM_004738]
										ZNF214	-2.16292	-3.8993	Homo sapiens zinc finger protein 214 (ZNF214), transcript variant 2, mRNA [NM_013249]
										GEMIN4	-2.16242		Homo sapiens gem nuclear organelle associated protein 4 (GEMIN4), mRNA [NM_015721]
										PER2	-2.16232		Homo sapiens period circadian regulator 2 (PER2), mRNA [NM_022817]
										SLITRK4	-2.16228		Homo sapiens SLIT and NTRK like family member 4 (SLITRK4), transcript variant 2, mRNA [NM_173078]
										MBLAC2	-2.16161		Homo sapiens metallo-beta-lactamase domain containing 2 (MBLAC2), mRNA [NM_203406]
										MACROD2	-2.16136	-2.05983	Homo sapiens mono-ADP ribosylhydrolase 2 (MACROD2), transcript variant 1, mRNA [NM_080676]
										EPHA4	-2.16129	-2.80426	Homo sapiens EPH receptor A4 (EPHA4), transcript variant 2, mRNA [NM_004438]
										CHERP	-2.16059		Homo sapiens calcium homeostasis endoplasmic reticulum protein (CHERP), mRNA [NM_006387]
										FAM43A	-2.16027		family with sequence similarity 43 member A [Source:HGNC Symbol;Acc:HGNC:26888] [ENST00000329759]
										WDR5B	-2.16017	-2.3461	WD repeat domain 5B [Source:HGNC Symbol;Acc:HGNC:17826] [ENST00000330689]
										MEF2D	-2.15978	-2.2332	Homo sapiens myocyte enhancer factor 2D (MEF2D), transcript variant 1, mRNA [NM_005920]
										PHF20	-2.15946		Homo sapiens PHD finger protein 20 (PHF20), mRNA [NM_016436]
										TMEM8B	-2.15903		Homo sapiens transmembrane protein 8B (TMEM8B), transcript variant 2, mRNA [NM_001042589]
										FOXJ2	-2.15795		Homo sapiens forkhead box J2 (FOXJ2), mRNA [NM_018416]
										SLFN11	-2.15738	-2.13342	Homo sapiens schlafen family member 11 (SLFN11), transcript variant 1, mRNA [NM_001104587]
										ZYG11A	-2.15509		Homo sapiens zyg-11 family member A, cell cycle regulator (ZYG11A), transcript variant 2, mRNA [NM_001307931]
										NKAPP1	-2.15444	-2.69336	Homo sapiens NFKB activating protein pseudogene 1 (NKAPP1), non-coding RNA [NR_027131]
										ZNF322	-2.15405	-2.19033	Homo sapiens zinc finger protein 322 (ZNF322), transcript variant 1, mRNA [NM_001242797]
										STXBP5	-2.15396	-2.10042	Homo sapiens syntaxin binding protein 5 (STXBP5), transcript variant 1, mRNA [NM_139244]
										KL	-2.15322	-3.67113	Homo sapiens klotho (KL), mRNA [NM_004795]
										ABHD17B	-2.1524	-2.50345	Homo sapiens abhydrolase domain containing 17B (ABHD17B), transcript variant 2, mRNA [NM_001025780]
										CRYBG2	-2.15229		Homo sapiens crystallin beta-gamma domain containing 2 (CRYBG2), mRNA [NM_001039775]
										PRUNE1	-2.15138		Homo sapiens prune exopolyphosphatase 1 (PRUNE1), transcript variant 1, mRNA [NM_021222]
										PRKAR2A-AS1	-2.15074		Homo sapiens PRKAR2A antisense RNA 1 (PRKAR2A-AS1), transcript variant 1, long non-coding RNA [NR_109996]
										RNF144A-AS1	-2.15055		Homo sapiens RNF144A antisense RNA 1 (RNF144A-AS1), long non-coding RNA [NR_033997]
										ADAM11	-2.15033		Homo sapiens ADAM metallopeptidase domain 11 (ADAM11), transcript variant 1, mRNA [NM_002390]
										MAGI1	-2.14816	-3.11047	Homo sapiens membrane associated guanylate kinase, WW and PDZ domain containing 1 (MAGI1), transcript variant 2, mRNA [NM_004742]
										TGOLN2	-2.14688		Homo sapiens trans-golgi network protein 2 (TGOLN2), transcript variant 1, mRNA [NM_006464]
										TOM1L2	-2.14673		Homo sapiens target of myb1 like 2 membrane trafficking protein (TOM1L2), transcript variant 3, mRNA [NM_001082968]
										CSRNP2	-2.14659	-2.03121	Homo sapiens cysteine and serine rich nuclear protein 2 (CSRNP2), transcript variant 2, non-coding RNA [NR_045072]
										MTMR1	-2.14595		Homo sapiens myotubularin related protein 1 (MTMR1), transcript variant 2, mRNA [NM_003828]
										ZNF252P	-2.14522		Homo sapiens zinc finger protein 252, pseudogene (ZNF252P), non-coding RNA [NR_023392]
										USB1	-2.14502	-2.07905	Homo sapiens U6 snRNA biogenesis phosphodiesterase 1 (USB1), transcript variant 3, mRNA [NM_001204911]
										RBPJ	-2.14414		Homo sapiens recombination signal binding protein for immunoglobulin kappa J region (RBPJ), transcript variant 5, mRNA [NM_001363577]
										ZNF512	-2.14413		Homo sapiens zinc finger protein 512 (ZNF512), transcript variant 1, mRNA [NM_032434]
										PTPN11	-2.14405		Homo sapiens protein tyrosine phosphatase non-receptor type 11 (PTPN11), transcript variant 1, mRNA [NM_002834]
										IL6R	-2.14381		Homo sapiens interleukin 6 receptor (IL6R), transcript variant 1, mRNA [NM_000565]
										RAB3B	-2.14256		Homo sapiens RAB3B, member RAS oncogene family (RAB3B), mRNA [NM_002867]
										SRGAP1	-2.14237		Homo sapiens SLIT-ROBO Rho GTPase activating protein 1 (SRGAP1), transcript variant 1, mRNA [NM_020762]
										FAM86B1	-2.14236		Homo sapiens family with sequence similarity 86 member B1 (FAM86B1), transcript variant 1, mRNA [NM_001083537]
										ATN1	-2.14223		Homo sapiens atrophin 1 (ATN1), transcript variant 1, mRNA [NM_001007026]
										TCEANC2	-2.14052		Homo sapiens transcription elongation factor A N-terminal and central domain containing 2 (TCEANC2), transcript variant 1, mRNA [NM_153035]
										CCDC93	-2.14013		Homo sapiens coiled-coil domain containing 93 (CCDC93), mRNA [NM_019044]
										ZFYVE26	-2.13958		Homo sapiens zinc finger FYVE-type containing 26 (ZFYVE26), mRNA [NM_015346]
										SLC25A51P4	-2.13937	-2.24629	SLC25A51 pseudogene 4 [Source:HGNC Symbol;Acc:HGNC:54321] [ENST00000527059]
										HARBI1	-2.13758	-2.12179	harbinger transposase derived 1 [Source:HGNC Symbol;Acc:HGNC:26522] [ENST00000326737]
										ZNF542P	-2.13736	-2.14081	Homo sapiens zinc finger protein 542, pseudogene (ZNF542P), transcript variant 4, non-coding RNA [NR_003127]
										TMEM168	-2.1372	-3.38388	Homo sapiens transmembrane protein 168 (TMEM168), transcript variant 1, mRNA [NM_001287497]
										ARID1B	-2.13689	-2.05065	Homo sapiens AT-rich interaction domain 1B (ARID1B), transcript variant 1, mRNA [NM_017519]
										LGR4	-2.13669		Homo sapiens leucine rich repeat containing G protein-coupled receptor 4 (LGR4), transcript variant 1, mRNA [NM_018490]
										PLEKHM3	-2.1366	-2.33381	Homo sapiens pleckstrin homology domain containing M3 (PLEKHM3), mRNA [NM_001080475]
										PROSER3	-2.13578		Homo sapiens proline and serine rich 3 (PROSER3), transcript variant 1, mRNA [NM_001039887]
										HSDL1	-2.13577		Homo sapiens hydroxysteroid dehydrogenase like 1 (HSDL1), transcript variant 1, mRNA [NM_031463]
										CLASP1	-2.1353		Homo sapiens cytoplasmic linker associated protein 1 (CLASP1), transcript variant 1, mRNA [NM_015282]
										PHF19	-2.13434		Homo sapiens PHD finger protein 19 (PHF19), transcript variant 1, mRNA [NM_015651]
										RAVER1	-2.13392		Homo sapiens ribonucleoprotein, PTB binding 1 (RAVER1), transcript variant 1, mRNA [NM_133452]
										TAF4	-2.1331		Homo sapiens TATA-box binding protein associated factor 4 (TAF4), mRNA [NM_003185]
										CD59	-2.13195	-2.25401	Homo sapiens CD59 molecule (CD59 blood group) (CD59), transcript variant 1, mRNA [NM_203330]
										RPA1	-2.13191		Homo sapiens replication protein A1 (RPA1), transcript variant 2, mRNA [NM_001355120]
										CRK	-2.13064		Homo sapiens CRK proto-oncogene, adaptor protein (CRK), transcript variant II, mRNA [NM_016823]
										SPOCK2	-2.13058	-2.45143	Homo sapiens SPARC (osteonectin), cwcv and kazal like domains proteoglycan 2 (SPOCK2), transcript variant 3, mRNA [NM_001244950]
										ZFY	-2.13004	-3.06711	Homo sapiens zinc finger protein Y-linked (ZFY), transcript variant 1, mRNA [NM_003411]
										HOMEZ	-2.12997		homeobox and leucine zipper encoding [Source:HGNC Symbol;Acc:HGNC:20164] [ENST00000561013]
										RNF44	-2.12989		Homo sapiens ring finger protein 44 (RNF44), mRNA [NM_014901]
										ZNF20	-2.12965	-2.38373	Homo sapiens zinc finger protein 20 (ZNF20), transcript variant 1, mRNA [NM_021143]
										TUG1	-2.12934	-3.7641	Homo sapiens taurine up-regulated 1 (TUG1), transcript variant 8, long non-coding RNA [NR_152871]
										SNORA48	-2.129		Homo sapiens small nucleolar RNA, H/ACA box 48 (SNORA48), small nucleolar RNA [NR_002918]
										NKAP	-2.129		Homo sapiens NFKB activating protein (NKAP), mRNA [NM_024528]
										KLHL8	-2.12836		Homo sapiens kelch like family member 8 (KLHL8), transcript variant 2, mRNA [NM_020803]
										OTUD7B	-2.12819	-2.1365	Homo sapiens OTU deubiquitinase 7B (OTUD7B), mRNA [NM_020205]
										ERBB3	-2.12807		Homo sapiens erb-b2 receptor tyrosine kinase 3 (ERBB3), transcript variant 1, mRNA [NM_001982]
										ZC3H18	-2.12792	-2.02411	Homo sapiens zinc finger CCCH-type containing 18 (ZC3H18), transcript variant 2, mRNA [NM_144604]
										SCARNA16	-2.12764		Homo sapiens small Cajal body-specific RNA 16 (SCARNA16), guide RNA [NR_003013]
										MINDY1	-2.12756	-2.22658	Homo sapiens MINDY lysine 48 deubiquitinase 1 (MINDY1), transcript variant 2, mRNA [NM_001040217]
										FAM174B	-2.12708	-2.13577	Homo sapiens family with sequence similarity 174 member B (FAM174B), mRNA [NM_207446]
										THNSL2	-2.12638		Homo sapiens threonine synthase like 2 (THNSL2), transcript variant 2, mRNA [NM_001244676]
										ANKS6	-2.12625		Homo sapiens ankyrin repeat and sterile alpha motif domain containing 6 (ANKS6), mRNA [NM_173551]
										HERC2	-2.12604		Homo sapiens HECT and RLD domain containing E3 ubiquitin protein ligase 2 (HERC2), mRNA [NM_004667]
										QSOX1	-2.12425	-2.00084	Homo sapiens quiescin sulfhydryl oxidase 1 (QSOX1), transcript variant 1, mRNA [NM_002826]
										HACD2	-2.12377		Homo sapiens 3-hydroxyacyl-CoA dehydratase 2 (HACD2), transcript variant 2, mRNA [NM_198402]
										TMCC3	-2.12352	-2.01109	Homo sapiens transmembrane and coiled-coil domain family 3 (TMCC3), transcript variant 1, mRNA [NM_020698]
										RPS6KA2	-2.12212		Homo sapiens ribosomal protein S6 kinase A2 (RPS6KA2), transcript variant 1, mRNA [NM_021135]
										MPP2	-2.12142		Homo sapiens membrane palmitoylated protein 2 (MPP2), transcript variant 9, mRNA [NM_001278381]
										TRIM14	-2.12044		Homo sapiens tripartite motif containing 14 (TRIM14), transcript variant 2, mRNA [NM_033219]
										ERICH3	-2.1202		Homo sapiens glutamate rich 3 (ERICH3), mRNA [NM_001002912]
										CDC14B	-2.11986		Homo sapiens cell division cycle 14B (CDC14B), transcript variant 1, mRNA [NM_003671]
										PLEKHG2	-2.11935	-2.22398	Homo sapiens pleckstrin homology and RhoGEF domain containing G2 (PLEKHG2), transcript variant 3, mRNA [NM_001351694]
										CDK12	-2.11901	-2.40954	Homo sapiens cyclin dependent kinase 12 (CDK12), transcript variant 1, mRNA [NM_016507]
										ZNF148	-2.118	-2.40822	Homo sapiens zinc finger protein 148 (ZNF148), transcript variant 1, mRNA [NM_001348424]
										CMTM4	-2.1172		Homo sapiens CKLF like MARVEL transmembrane domain containing 4 (CMTM4), transcript variant 2, mRNA [NM_181521]
										SYDE2	-2.11617		synapse defective Rho GTPase homolog 2 [Source:HGNC Symbol;Acc:HGNC:25841] [ENST00000234668]
										INHBB	-2.11609		Homo sapiens inhibin subunit beta B (INHBB), mRNA [NM_002193]
										CMTR1	-2.11428		Homo sapiens cap methyltransferase 1 (CMTR1), mRNA [NM_015050]
										GLB1L	-2.11395		Homo sapiens galactosidase beta 1 like (GLB1L), transcript variant 2, mRNA [NM_024506]
										EHHADH	-2.1136		Homo sapiens enoyl-CoA hydratase and 3-hydroxyacyl CoA dehydrogenase (EHHADH), transcript variant 1, mRNA [NM_001966]
										BAG5	-2.1126		Homo sapiens BCL2 associated athanogene 5 (BAG5), transcript variant 1, mRNA [NM_001015049]
										PCYOX1	-2.11197		Homo sapiens prenylcysteine oxidase 1 (PCYOX1), mRNA [NM_016297]
										PACSIN1	-2.11165		Homo sapiens protein kinase C and casein kinase substrate in neurons 1 (PACSIN1), transcript variant 1, mRNA [NM_020804]
										PSPN	-2.11067		persephin [Source:HGNC Symbol;Acc:HGNC:9579] [ENST00000597721]
										ZNF395	-2.10919		Homo sapiens zinc finger protein 395 (ZNF395), mRNA [NM_018660]
										MSL2	-2.10785	-2.71241	Homo sapiens MSL complex subunit 2 (MSL2), transcript variant 1, mRNA [NM_018133]
										FOXK2	-2.10729	-2.12789	Homo sapiens forkhead box K2 (FOXK2), mRNA [NM_004514]
										MAP3K4	-2.10648	-2.1899	Homo sapiens mitogen-activated protein kinase kinase kinase 4 (MAP3K4), transcript variant 1, mRNA [NM_005922]
										CASP10	-2.10605		Homo sapiens caspase 10 (CASP10), transcript variant 1, mRNA [NM_032977]
										CAB39L	-2.106		Homo sapiens calcium binding protein 39 like (CAB39L), transcript variant 5, mRNA [NM_030925]
										ADAM19	-2.10578		Homo sapiens ADAM metallopeptidase domain 19 (ADAM19), mRNA [NM_033274]
										ZBTB43	-2.1043	-2.36599	Homo sapiens zinc finger and BTB domain containing 43 (ZBTB43), transcript variant 1, mRNA [NM_014007]
										APOL6	-2.10427		Homo sapiens apolipoprotein L6 (APOL6), mRNA [NM_030641]
										FAM120B	-2.104		Homo sapiens family with sequence similarity 120B (FAM120B), transcript variant 3, mRNA [NM_032448]
										DCLK1	-2.1037		Homo sapiens doublecortin like kinase 1 (DCLK1), transcript variant 4, mRNA [NM_001195430]
										MGAT1	-2.1032		mannosyl (alpha-1,3-)-glycoprotein beta-1,2-N-acetylglucosaminyltransferase [Source:HGNC Symbol;Acc:HGNC:7044] [ENST00000333055]
										MOB3C	-2.10276		Homo sapiens MOB kinase activator 3C (MOB3C), transcript variant 1, mRNA [NM_145279]
										WNK1	-2.10236		Homo sapiens WNK lysine deficient protein kinase 1 (WNK1), transcript variant 4, mRNA [NM_001184985]
										ZNF302	-2.10228	-2.20795	Homo sapiens zinc finger protein 302 (ZNF302), transcript variant 1, mRNA [NM_018443]
[truncated: 590 more rows]

## Sheet: Supplementary Table S3
# background genes	# genes	category	description	FDR value	genes	p-value
[truncated: 229 more rows]

[truncated: 1 more sheets: Supplementary Table S4]
